# Supplementary material for: A novel comparative pattern analysis approach identifies chronic alcohol mediated dysregulation of transcriptomic dynamics during liver regeneration
Source: BMC Genomics. 2016 Mar 25;17:260. doi: 10.1186/s12864-016-2492-x (PMC4807561; doi:10.1186/s12864-016-2492-x)
Supplement: Additional file 1: Table S1. — Normalized gene expression data for the statistically significant genes from the LLM samples, corresponding to the ethanol-adapted state. (XLSX 320 kb) [file 12864_2016_2492_MOESM1_ESM.xlsx]

## Sheet: Sheet1
Table S1. Differentially regulated genes in the adapted state (hf- High fat, cho- Carbohydrate, etoh- Ethanol)
										Diet	etoh	hf	cho	etoh	hf	cho	etoh	hf	cho	etoh	hf	cho	etoh	hf	cho	etoh	hf	cho	etoh	hf	cho	etoh	hf	cho	cho	hf	etoh	hf	etoh	etoh	hf	cho	etoh	hf	cho	cho
										Batch	1	1	1	1	1	1	1	1	1	1	1	1	2	2	2	2	2	2	2	2	2	2	2	2	3	3	3	3	3	3	3	3	3	3	3	3
Transcripts Cluster Id	gene description	genbank	gene symbol	refseq id	unigene	pvalue	qvalue	Average Signal	Fold change Ethanol vs Carbohydrate	Fold change High Fat vs Carbohydrate	1_235_10-28-08.CEL	3_236_10-28-08.CEL	5_237_10-28-08.CEL	7_256_10-28-08.CEL	9_257_10-28-08.CEL	11_258_10-28-08.CEL	1_268_11-4-08.CEL	3_269_11-4-08.CEL	5_270_11-4-08.CEL	7_283_11-4-08.CEL	9_284_11-4-08.CEL	11_285_11-12-08_2.CEL	1_253ctrl_10-13-09.CEL	3_254ctrl_10-13-09.CEL	5_255ctrl_10-13-09.CEL	7_274ctrl_10-13-09.CEL	9_275ctrl_10-13-09.CEL	11_276ctrl_10-13-09.CEL	1_325ctrl_10-20-09.CEL	3_326ctrl_10-20-09.CEL	5_327ctrl_10-20-09.CEL	1_328ctrl_12-1-09.CEL	2_329ctrl_12-1-09.CEL	4_330ctrl_12-1-09.CEL	2_246ctrl_1-28-10.CEL	4_245ctrl_1-28-10.CEL	6_244ctrl_1-28-10.CEL	8_239ctrl_1-28-10.CEL	10_238ctrl_1-28-10.CEL	12_250ctrl_1-28-10.CEL	1_251ctrl_2-5-10.CEL	3_252ctrl_2-5-10.CEL	5_286ctrl_2-5-10.CEL	7_287ctrl_2-5-10.CEL	9_288ctrl_2-5-10.CEL	11_240ctrl_2-5-10.CEL		SD EtOH	SD Controls
10705225	cytochrome P450, family 2, subfamily b, polypeptide 15 | similar to Cytochrome P450 2B12 (CYPIIB12)	J00719	Cyp2b15|LOC687222		Rn.144570///Rn.205106	3.33e-09	5.59e-07	5.82491	2.60656	0.222288	8.98732	5.99613	4.68827	8.64577	6.29148	4.87657	9.05091	6.02625	5.77936	9.432	5.71153	5.86918	7.50348	6.15382	5.76863	9.80387	6.17835	6.2369	6.84942	5.90329	5.86068	7.63116	6.21244	6.2563	5.65317	5.87923	9.27122	5.26691	8.16382	7.22261	6.01835	6.6019	8.61603	6.70475	6.07255	5.85523		1.73036	1.19174
10782870	DDHD domain containing 1	BC103649	Ddhd1	NM_001033066	Rn.163271///Rn.163271///Rn.163271	2.74e-13	3.55e-10	6.1848	2.30805	-0.294088	8.44936	5.78803	6.57975	8.17128	6.22179	6.37193	9.64829	5.84302	5.90107	8.34097	5.57443	6.05923	8.66969	5.73581	6.19697	7.2648	5.65827	5.8588	8.60388	6.02976	6.65184	8.78422	5.98005	6.90522	6.52597	5.96107	8.81092	5.93986	8.9714	8.31353	5.93313	6.14946	7.88579	6.10207	6.05419	5.80197		1.35852	1.19315
10860900	pyruvate dehydrogenase kinase, isoenzyme 4	AF034577	Pdk4	NM_053551	Rn.30070///Rn.30070///Rn.30070	1.05e-08	1.32e-06	7.08512	2.30128	0.0773087	9.80551	7.56561	8.09347	9.64921	7.9866	6.7451	9.69551	7.92544	7.7995	9.87167	5.92546	5.68509	9.58054	6.70642	7.7404	9.00512	6.62705	6.50258	9.46984	8.67299	8.74543	9.64686	6.21495	7.18167	7.05165	7.77793	8.83518	7.24648	8.94445	8.99287	7.10017	7.87536	9.14004	8.05152	8.36963	7.34573		1.47067	1.06054
10719172	rat senescence marker protein 2A gene, exons 1 and 2 | sulfotransferase family 2A, dehydroepiandrosterone (DHEA)-preferring, member 2 (predicted)	M33329|D14989	Smp2a|Sult2a2_predicted	NM_012695|NM_001025131	Rn.92406///Rn.92406///Rn.92406	4.71e-11	1.99e-08	7.54309	2.20753	-0.0803678	9.79112	7.53598	7.31687	9.70459	8.18149	6.46208	10.2203	7.34612	7.84569	10.2264	6.8361	7.39577	9.998	7.54738	7.28601	9.6121	7.961	7.53986	8.69248	8.40451	7.07687	9.41667	7.41998	8.06489	7.01995	7.50549	9.53459	7.24343	10.3429	9.11511	7.45294	7.57656	10.3531	7.12354	7.63067	8.38584		1.36744	1.09624
10712706	choline kinase alpha	BC081821	Chka	NM_017127	Rn.10985///Rn.10985///Rn.10985///Rn.10985	3.1e-12	2.34e-09	6.31476	2.13571	0.576785	8.39626	7.46988	6.98817	8.20694	7.33059	6.27629	8.39512	7.80877	6.34502	8.56316	6.65931	6.00041	8.76002	6.86493	7.23245	8.57774	6.50345	6.40509	8.02349	7.75614	7.50192	8.47139	6.02721	6.18463	6.36545	6.64591	8.41948	7.56212	9.14129	8.16939	6.8217	7.72075	8.28137	6.62162	6.33944	6.60176		0.914809	0.938912
10710028	aryl hydrocarbon receptor nuclear translocator-like	BC099833	Arntl	NM_024362	Rn.14532///Rn.14532///Rn.14532///Rn.14532	4.35e-20	7.89e-16	4.70902	2.11859	0.0143089	6.7702	4.91587	5.16893	6.81956	4.77741	4.56189	7.14588	4.74166	4.77922	6.97608	4.79813	4.73818	6.52975	4.82009	4.90308	6.64597	4.7461	4.81337	6.27055	5.39079	5.93483	6.55463	4.71269	4.7803	4.70253	4.61316	7.26829	4.7011	6.9249	6.85973	4.81556	5.54126	7.16579	4.5996	4.64578	4.65087		1.05572	0.974356
10705230	cytochrome P450, family 2, subfamily b, polypeptide 2	M34452	Cyp2b2		Rn.91353///Rn.91353	1.52e-06	6.85e-05	7.78093	2.0821	0.883403	10.2014	7.79674	7.00745	9.37121	9.47997	7.11502	10.416	8.8585	7.23577	10.5715	8.0685	8.45833	9.2322	8.66137	7.11772	10.91	8.95893	8.78603	8.91458	7.93449	6.7835	9.52624	9.08121	7.45178	7.19815	8.10894	10.1257	7.28241	9.71231	8.90949	7.87449	8.49575	10.4657	9.47918	8.08928	7.91308		1.29953	1.09268
10777037	solute carrier family 34 (sodium phosphate), member 2	AF157026	Slc34a2	NM_053380	Rn.16933///Rn.16933///Rn.16933///Rn.16933	6.71e-10	1.56e-07	6.11696	1.91397	0.0131655	8.71771	7.59521	7.48411	7.91868	5.99923	5.91533	8.20454	5.89492	5.66415	8.19045	5.98046	6.00304	8.06824	6.29097	6.7644	7.37663	5.58185	5.89605	8.06738	7.35667	7.38246	8.31329	5.80722	6.98004	5.66723	5.77433	8.09953	6.53555	8.33222	8.01045	6.92566	7.82123	7.07198	7.30658	5.86289	6.94691		1.14625	0.913743
10857314	solute carrier family 6 (neurotransmitter transporter, taurine), member 6	M96601	Slc6a6	NM_017206	Rn.9968///Rn.9968///Rn.9968	6.9e-10	1.58e-07	6.28938	1.91102	0.222671	8.7187	7.13809	7.28853	7.78019	7.29952	6.18984	7.88697	6.10416	6.10763	8.26184	6.33544	6.01486	8.3859	6.70894	6.36904	7.63166	6.07941	5.88041	7.67281	7.57174	8.24088	8.31865	6.32152	6.6325	7.24579	6.32343	8.79615	7.3665	8.67811	7.84573	6.51051	6.54958	8.42808	6.06952	5.77556	6.46844		0.938827	0.966217
10751896	claudin 1	BC061992	Cldn1	NM_031699	Rn.24293///Rn.24293///Rn.24293	1.26e-10	4.41e-08	6.84218	1.90038	-0.0328141	8.9978	7.75958	8.21334	8.87261	7.82447	6.81055	8.85835	6.71087	6.87786	8.73176	6.26073	5.97608	8.75766	6.96638	7.52987	8.5183	6.30999	6.29174	8.33231	8.18552	8.26054	8.74722	6.56127	7.34163	7.80931	6.30667	9.00701	7.25995	8.77781	8.61558	7.05012	7.98474	8.69427	7.08393	6.28254	7.3477		1.09609	0.922594
10774141	insulin-like growth factor binding protein 1	M89791	Igfbp1	NM_013144	Rn.34026///Rn.34026///Rn.34026	2.76e-06	0.000109188	7.99124	1.82951	-0.6655	9.58342	8.61624	7.04371	10.1936	7.95878	8.29396	10.2219	8.06859	8.74756	10.6431	5.98404	5.97408	9.15952	7.1885	6.88251	11.0166	7.46324	7.96007	8.63376	8.53568	8.7522	10.4179	7.56424	7.10302	8.82854	8.07688	10.0152	7.58195	8.74622	9.28941	8.40364	8.24192	9.92829	6.04544	7.27482	9.74786		1.5664	1.22142
10746399	acyl-CoA synthetase family member 2	BC099826	Acsf2	NM_001034951	Rn.146366///Rn.146366///Rn.146366	3.68e-11	1.68e-08	6.39389	1.80593	0.212306	7.75714	6.58698	7.07174	8.40345	7.14445	6.67305	8.68713	6.54659	6.58291	8.18305	6.14286	5.72733	9.01448	6.87067	6.76044	7.86171	6.35292	6.55861	7.95172	6.14418	6.09771	8.15581	6.42887	6.34149	6.04661	6.31934	7.75795	6.38822	8.10379	7.94964	6.93716	6.97965	8.57201	7.26185	6.45109	6.77005		0.936005	0.864677
10724464	protein kinase C, delta binding protein	D85435	Prkcdbp	NM_134449	Rn.12281///Rn.12281///Rn.12281	6.73e-12	4.36e-09	6.96658	1.80164	0.216519	8.69064	6.86115	8.28088	8.51606	7.16464	6.97967	8.82312	7.34649	6.70556	9.09206	7.14879	6.50027	8.47139	7.18422	7.84992	8.74046	7.44425	6.54682	8.90611	7.58094	7.83787	8.69408	6.68379	6.85162	7.60061	7.0453	8.64314	6.58517	8.76342	8.55733	7.26204	6.40212	9.3209	8.04529	7.43977	7.10836		0.931428	0.860809
10800434	ring finger protein 125 (predicted)	BC162061	Rnf125_predicted	NM_001108424	Rn.163367///Rn.163367///Rn.163367	2.07e-07	1.42e-05	7.40706	1.71993	0.190044	9.17972	8.59404	8.46068	10.0099	8.51114	7.79274	9.02576	7.82657	7.40126	9.16538	6.80518	6.48656	8.82533	7.22558	7.22936	9.14756	7.48316	6.69014	8.8288	8.66653	9.16193	9.08757	7.76409	8.03682	8.64747	8.21664	9.89676	7.54342	8.69059	9.1494	8.63754	8.48326	8.51723	6.99818	7.06769	7.13381		1.04152	0.869796
10729284	aldehyde dehydrogenase family 1, subfamily A7	M23995	Aldh1a7	NM_017272	Rn.74044///Rn.74044	5.67e-08	4.88e-06	7.03541	1.70099	0.122077	8.48936	7.18736	7.69073	8.28136	7.88794	7.00942	8.77649	7.08677	6.20715	9.45346	6.27165	7.37734	7.81139	6.56437	6.01049	9.09278	6.84884	6.90459	8.55291	7.9298	6.76801	9.21711	7.95753	7.40789	7.76164	7.36992	9.15328	7.39674	8.89475	8.22706	7.16138	6.25223	8.88686	7.03362	6.2544	7.36085		0.985345	0.974849
10913010	hyaluronoglucosaminidase 1	AB100600	Hyal1	NM_207616	Rn.124438///Rn.124438///Rn.124438	5.04e-14	1.02e-10	7.22088	1.69395	-0.293332	9.32056	7.48703	8.32263	9.17246	7.03737	7.25156	9.02293	6.89981	6.79987	8.66253	7.02142	6.87733	9.07268	6.4889	7.5989	8.76649	7.3448	6.93116	9.12252	7.20938	8.52605	8.87918	6.37771	7.16822	7.81267	6.91421	9.04672	6.88134	8.45922	8.75322	7.66453	7.6655	8.69946	7.38235	7.70195	7.22426		0.997749	0.868888
10854427	aldo-keto reductase family 1, member B7	BC086563	Akr1b7	NM_053781	Rn.32702///Rn.32702///Rn.32702	0.000344533	0.00469379	4.98297	1.66812	0.0341548	6.03177	4.71197	5.23087	5.60468	4.84275	4.58475	8.31829	4.65394	4.89723	8.31705	4.87658	4.81672	5.24173	4.98479	4.89953	5.35915	5.284	4.81083	6.13207	5.71912	4.86088	8.16681	4.95951	6.03332	4.90187	4.71769	4.81496	6.12961	8.33628	6.98401	4.76218	4.87076	6.50635	4.70529	4.86239	4.95668		1.34855	1.04477
10767175	insulin induced gene 2	BC085682	Insig2	NM_178091	Rn.16736///Rn.16736///Rn.16736	2.36e-09	4.25e-07	9.2593	1.60466	0.200083	11.2042	10.3061	10.3059	11.2049	10.0991	9.32731	10.7144	9.58551	8.9654	10.8075	8.86887	8.47333	10.5424	9.55814	9.49368	10.911	8.91256	8.95514	10.6248	10.3794	10.6123	11.1184	9.41338	9.76911	10.0313	9.37506	11.3128	10.1267	10.7252	10.9847	9.85508	10.4712	10.2169	9.19518	9.17199	9.38078		0.932488	0.72193
10768998	torsin family 3, member A	BC087678	Tor3a	NM_001009683	Rn.2164///Rn.2164///Rn.2164	5.47e-11	2.26e-08	5.68667	1.59076	0.26352	7.29981	5.79275	6.67183	7.57023	6.06405	5.47287	7.76802	5.86585	5.49137	7.82837	5.87857	5.22633	7.16975	6.06669	6.13325	6.74331	5.70718	5.69518	6.81327	6.83604	6.60754	7.14862	5.71596	5.93833	6.36134	5.9887	7.35179	5.80396	7.41205	6.64415	5.82228	6.13016	7.57982	6.46073	5.68125	5.62668		0.966005	0.623674
10730898	glycerol-3-phosphate acyltransferase, mitochondrial	AF021348	Gpam	NM_017274	Rn.44456///Rn.44456///Rn.44456	6.26e-11	2.52e-08	8.08075	1.58843	-0.117132	9.71267	8.76363	8.66721	9.52828	8.65315	8.68917	9.98605	8.15876	7.9257	9.55506	7.49791	7.33107	9.69175	7.94933	8.20313	9.07544	7.47727	7.74721	9.8638	8.73498	9.4274	9.86011	7.73485	8.55593	8.37394	7.90632	9.82213	8.33766	9.66497	10.1192	8.61804	9.04585	9.15066	7.95733	7.72485	8.29817		0.869437	0.82288
10803991	CD14 antigen	BC061733	Cd14	NM_021744	Rn.42942///Rn.42942///Rn.42942	2.58e-15	9.37e-12	8.61438	1.56757	-0.0562474	10.3933	9.18658	8.28841	10.3151	8.81397	8.54218	10.2119	8.35919	8.55312	10.2596	8.13641	8.25163	10.0203	8.38739	8.08745	10.3257	8.57197	8.81652	10.1035	8.33509	8.6074	10.4168	8.55977	8.89423	8.74059	9.00195	10.1652	8.6134	10.1595	10.1396	8.94859	8.76195	9.67287	8.57918	8.21728	8.89951		0.918709	0.763229
10728123	transmembrane 7 superfamily member 2	BC091237	Tm7sf2	NM_001013071	Rn.8313///Rn.8313///Rn.8313	4.5e-10	1.15e-07	9.18726	1.50528	0.324513	10.3359	8.74259	9.71548	10.7866	9.36561	9.11672	10.9104	9.66337	9.12051	11.1952	9.5567	9.37752	10.5522	9.29333	9.30011	10.6609	9.14553	8.62558	10.499	9.51073	9.42896	10.8298	10.0381	9.64532	9.70185	9.50432	11.1514	9.21995	10.3583	10.031	9.50804	9.15902	10.9996	9.81901	9.13246	8.77812		0.793849	0.707682
10712560	7-dehydrocholesterol reductase	AF272393	Dhcr7	NM_022389	Rn.228///Rn.228///Rn.228	4.55e-10	1.15e-07	8.62921	1.45697	0.311477	10.0877	8.45874	8.7432	10.3519	8.98297	9.17218	9.70717	9.03496	8.37648	10.5369	8.80104	8.7236	10.1912	8.74286	8.84789	10.1755	8.66214	8.00657	10.0219	8.65753	9.29307	9.93882	9.15389	8.58384	8.88506	9.05164	10.1759	8.48525	9.87634	9.51662	9.16127	8.38751	10.4542	9.55142	8.26199	9.02393		0.740347	0.700742
10787507	pyroglutamyl-peptidase I	BC098645	Pgpep1	NM_201988	Rn.98380///Rn.98380///Rn.98380	2.3e-13	3.21e-10	7.33356	1.44038	0.0435797	8.93119	7.64925	8.1486	8.80577	7.61993	7.74591	8.63488	7.27331	7.22357	8.60282	7.32617	6.93232	8.83031	7.04094	7.67971	8.34313	7.35113	6.86022	8.96268	7.7537	8.19173	8.95127	7.32627	7.58095	7.6615	7.29602	9.08689	7.41318	8.74414	8.64388	8.02606	7.36531	8.75026	7.74729	7.03942	7.62456		0.691501	0.697254
10733056	interferon gamma inducible protein 47	BC066660	Ifi47	NM_172019	Rn.8717///Rn.8717///Rn.8717	6.13e-07	3.34e-05	6.61793	1.43241	-0.0927092	7.63369	6.29597	7.53546	8.23907	6.76896	6.32125	9.31308	6.35299	6.7172	7.79676	5.96991	6.34268	7.18827	6.60062	6.21224	7.50687	6.63874	6.35895	7.74279	7.46655	6.32078	9.24217	6.32378	7.22456	6.94002	6.36176	7.48472	6.88706	8.72149	8.58035	6.63108	6.30365	7.15484	6.82319	6.58316	6.45565		1.00328	0.821388
10869002	plasticity related gene 3	AY299399	Prg-3	NM_201271	Rn.215023///Rn.215023///Rn.215023	7.87e-08	6.21e-06	5.51221	1.39282	-0.217501	6.13564	5.10497	6.96039	7.54434	5.16679	5.17326	7.50766	5.13181	5.39704	7.01793	5.44366	5.2701	6.85261	5.20495	6.15174	5.91361	5.18376	5.63006	7.25643	5.99208	5.85474	7.01418	5.04305	5.96192	5.39431	4.97662	6.1112	6.43419	7.71137	7.02433	5.63287	5.51853	6.771	5.06756	6.16983	5.10115		0.989563	0.780148
10901166	angiopoietin-like 4	BC078944	Angptl4	NM_199115	Rn.119611///Rn.119611///Rn.119611	3.09e-07	1.92e-05	6.79085	1.36968	-0.128989	7.97631	7.35035	7.7575	7.94307	6.48582	6.85802	8.53083	6.49217	7.29929	8.70826	6.51654	5.96395	8.55729	6.64794	7.04838	8.92269	6.37189	6.16394	7.53522	7.04094	7.68546	7.66188	6.79466	6.94953	7.33703	6.67292	7.62217	6.5777	8.12583	7.64687	6.69734	7.4939	8.69597	7.39714	5.98414	7.77093		0.878219	0.773686
10730031	cytochrome P450, family 2, subfamily c, polypeptide 80 (predicted)		Cyp2c80_predicted	NM_001106213	Rn.154468///Rn.154468	6.95e-06	0.000219867	4.94251	1.36499	0.586599	7.02826	5.47944	4.99403	6.33	5.88593	4.91323	5.13243	5.36743	4.84031	6.92295	5.0272	4.87322	6.02974	6.12398	4.96109	6.1001	5.53876	4.82866	6.42542	5.15573	4.87473	5.81603	5.64834	5.23828	4.92797	5.21466	5.86941	4.99671	6.08689	6.28964	5.20984	4.76615	7.65913	5.95901	4.83247	5.08599		0.794906	0.694566
10771936	UDP glucuronosyltransferase 2 family, polypeptide A3 (predicted)		Ugt2a3_predicted			8.51e-10	1.86e-07	8.29743	1.34716	0.378607	9.40252	8.88253	8.80357	9.36572	8.76267	7.65483	9.82394	9.00194	8.40836	9.95533	8.58065	8.39305	9.61875	8.55772	7.89872	9.50249	8.8192	8.0405	9.37732	8.92703	8.68119	9.84802	8.54628	8.46117	8.56309	7.79499	9.72584	8.9915	9.64201	9.39995	8.72586	8.33469	10.0732	9.02937	8.33687	8.52158		0.64823	0.634683
10828827	cyclin-dependent kinase inhibitor 1A	BC100620	Cdkn1a	NM_080782	Rn.10089///Rn.10089///Rn.10089	6.06e-08	5.07e-06	5.67623	1.33467	-0.0269709	7.04216	5.70162	5.82328	6.75825	5.56468	5.50875	7.86013	5.35963	5.43258	7.36234	5.55979	5.50785	7.5223	6.13528	5.94544	7.05943	5.6568	5.99392	6.26698	5.4948	6.1636	6.31537	5.51674	5.46557	5.41122	5.40418	6.38417	5.56455	6.95636	6.63812	5.41665	5.77408	7.96514	6.08166	5.85039	6.23953		0.879745	0.685832
10813628	prolactin receptor	M34083	Prlr	NM_012630|NM_001034111	Rn.9757///Rn.9757///Rn.9757	2.5e-08	2.65e-06	5.53234	1.32036	-0.138242	6.53269	5.18671	6.23603	6.86926	5.95574	4.57314	7.49033	4.99497	5.44715	7.17982	5.45244	5.70104	6.49312	5.68637	5.42572	6.55813	5.72781	5.52965	6.53617	6.2677	4.8719	6.80931	5.06161	6.17278	4.95601	5.01733	6.35974	5.47086	7.42098	6.92501	5.27243	5.37088	7.0578	5.17972	6.31045	5.56846		0.909561	0.741801
10771988	UDP glucuronosyltransferase 2 family, polypeptide B1	M13506	Ugt2b1	NM_173295	Rn.9969///Rn.9969///Rn.9969	1.34e-06	6.18e-05	9.09586	1.30891	0.125747	9.95162	9.52923	8.84077	9.51354	9.19124	9.19001	10.4544	9.24969	9.3314	11.0411	8.9182	9.57734	9.62625	8.63895	7.16096	11.0003	9.34098	9.38499	10.7601	9.31907	9.57111	10.7591	9.40996	9.09597	8.58907	9.64768	10.8861	9.53306	10.2549	10.1776	9.06681	9.41986	10.4322	9.0647	7.94949	9.64861		0.639651	0.917445
10794225	nuclear factor, interleukin 3 regulated	BC072527	Nfil3	NM_053727	Rn.54147///Rn.54147///Rn.54147	4.68e-12	3.26e-09	6.4627	1.30727	-0.0811878	7.84813	6.85357	6.97889	7.87799	6.42863	6.3608	8.21156	6.49928	6.46079	7.72108	6.25461	6.04246	7.99887	6.42859	6.67601	7.47204	6.39306	6.68876	7.75995	6.80303	7.02656	7.67436	5.9708	6.43026	6.36973	6.11232	7.5154	6.25351	7.39726	7.71562	6.67833	6.93027	8.04742	7.0928	6.34934	6.99946		0.752639	0.619492
10764228	pleckstrin homology-like domain, family A, member 3	BC087038	Phlda3	NM_001012206	Rn.17905///Rn.17905///Rn.17905	1.87e-11	9.16e-09	6.25377	1.30056	0.0699796	7.95603	6.41454	6.70826	7.68699	6.10099	6.10326	7.61697	5.83952	6.10334	7.31458	6.50419	6.26344	7.44894	6.38377	6.51676	7.48366	6.66775	5.85728	7.7493	6.23499	6.29699	7.61444	6.11692	6.46869	6.29111	5.98927	7.67186	6.27451	7.44523	7.25469	6.34481	6.37985	7.40923	7.03682	6.25436	6.68868		0.731647	0.603806
10849275	solute carrier family 28 (sodium-coupled nucleoside transporter), member 2	U67084	Slc28a2		Rn.10140///Rn.217923///Rn.10140///Rn.217923	3.02e-06	0.000117441	8.75217	1.29064	0.226754	9.485	9.17799	9.6107	10.3306	9.93325	8.67529	10.274	8.84415	8.97198	9.7761	9.15986	8.35112	9.44792	8.65594	8.96706	9.0182	8.72003	8.38224	10.674	10.0652	9.4637	10.7552	9.08905	9.20525	9.30611	8.7354	9.85614	9.30509	10.3036	10.6553	8.89568	10.0679	9.93764	8.36754	8.5121	8.61327		0.627264	0.749954
10738399	glucose-6-phosphatase, catalytic	L37333	G6pc	NM_013098	Rn.10992///Rn.10992///Rn.10992	3.8e-09	5.94e-07	10.6283	1.28304	-0.691393	11.6738	11.5917	11.0549	12.412	9.37503	10.372	12.1219	9.3418	10.6094	12.3135	10.5673	10.2508	11.4712	10.4573	10.7632	11.9326	10.0944	10.9636	11.1739	10.244	11.3862	11.9298	10.4512	10.5877	11.4491	9.44877	12.0628	10.1439	11.8223	12.0842	11.1153	10.8651	11.938	9.55246	9.48265	11.3112		1.06439	0.834354
10869476	orosomucoid 1	J00696	Orm1	NM_053288	Rn.10295///Rn.10295///Rn.10295	1.19e-06	5.6e-05	8.66062	1.26701	0.223952	9.66635	9.17785	8.89603	9.99035	8.97577	9.08219	9.89809	9.53487	8.3143	10.0767	8.91352	8.33882	10.0199	9.22693	9.41599	10.2654	9.07994	9.08279	10.1137	9.07942	8.70396	9.52971	7.97773	7.69217	8.99201	8.44975	9.61931	8.4028	9.40153	9.93062	9.56069	9.18995	10.62	9.39985	8.7929	8.9898		0.599807	0.698445
10736875	WDNM1 homolog	AB101676	LOC360228	NM_001003706	Rn.41321///Rn.41321///Rn.41321	6.66e-09	9.15e-07	6.76993	1.26503	-0.194891	7.20749	6.66649	7.4884	8.24306	6.90776	7.56563	8.48605	6.43018	6.40184	8.02179	6.50142	6.33571	8.33628	6.43538	7.53894	7.70028	6.10643	6.4948	8.31258	7.08081	7.51836	7.94134	6.25399	6.62665	7.2549	6.37017	8.00088	6.74359	7.71614	8.48036	6.33541	6.85628	7.97329	7.42643	6.69649	6.78342		0.76676	0.735688
10808302	oxidative stress induced growth inhibitor 1	BC091111	Osgin1	NM_138504	Rn.15599///Rn.15599///Rn.15599	1.71e-06	7.56e-05	6.23553	1.26089	0.440881	8.1068	7.47886	7.11653	7.5347	7.5919	6.12375	7.21279	6.64666	6.27366	7.46817	5.99236	6.18057	7.61707	6.43373	6.4883	7.99637	6.3371	6.06506	7.33973	7.74786	7.02314	7.52429	6.06331	6.41749	5.58186	7.0479	6.87498	6.83627	7.61652	7.63498	7.00214	7.41062	7.03065	7.13844	6.95393	6.28788		0.705138	0.621217
10827517	cystathionase (cystathionine gamma-lyase)	BC078869	Cth	NM_017074	Rn.3881///Rn.3881///Rn.3881	1.04e-08	1.32e-06	10.6214	1.26034	0.37611	12.0154	11.598	11.4836	12.0278	11.6065	10.6906	11.8217	11.0832	10.0649	11.967	10.7796	10.1947	11.846	11.0428	10.6279	11.8584	10.472	10.546	11.8986	11.4662	11.5653	12.0349	10.8189	10.9435	11.3331	11.2417	12.0848	11.328	11.5521	11.4875	11.41	11.1765	11.9864	10.6045	10.3043	10.894		0.701008	0.534712
10764773	regulator of G-protein signaling 16	AY651775	Rgs16	NM_001077589	Rn.202892///Rn.202892///Rn.202892	0.0106264	0.0572886	6.46961	1.257	-0.0301098	5.99637	6.00988	5.5769	9.16065	8.06621	6.40878	8.69239	6.78178	8.07534	7.97291	5.18788	5.11481	7.214	6.16419	6.25364	8.04979	6.31861	6.03246	6.15154	5.8809	7.558	8.54763	6.51345	6.24189	6.81643	7.24378	6.54363	5.74465	6.66044	8.31574	5.6069	5.77971	9.41417	5.93492	5.71121	7.35593		1.41241	1.01563
10757175	cytochrome P450, family 3, subfamily a, polypeptide 9	BC086985	Cyp3a9	NM_147206	Rn.10489///Rn.10489///Rn.10489	7.38e-07	3.88e-05	6.61935	1.22453	0.0803181	8.14879	6.66223	6.26035	7.68819	6.42242	5.81345	8.13136	7.59653	6.50917	7.55386	6.61833	6.80764	7.75786	6.64014	6.58179	8.35315	6.4218	5.93181	7.86145	6.91362	6.47902	7.80686	6.59245	7.04285	7.21076	6.59951	7.11587	7.16629	7.576	7.53325	7.0392	6.93382	8.59998	6.23956	6.82849	6.81067		0.772154	0.65686
10816817	phosphomevalonate kinase	BC086349	Pmvk	NM_001008352	Rn.22202///Rn.22202///Rn.22202	1.73e-08	1.99e-06	6.88586	1.21224	0.405496	7.76797	6.9974	7.28234	8.16667	7.35311	7.26758	8.08266	7.50971	6.57547	8.42916	7.29804	6.93851	8.23638	6.82511	7.35785	8.07166	6.75788	6.33175	8.08982	7.32791	7.58413	8.33962	7.52225	6.99523	7.45641	7.48755	8.30841	7.21345	7.87132	7.50737	7.18163	7.05697	8.3062	7.65513	6.5251	6.99687		0.547426	0.575395
10813643						1.76e-05	0.000464646	6.00503	1.20491	-0.400186	7.17269	4.99042	6.58762	6.60195	6.22882	4.67661	8.01239	4.92483	5.65995	7.83698	5.81639	6.5129	6.62186	5.95302	5.45988	6.87054	5.76237	5.76597	6.7165	6.21267	5.03032	7.60284	5.32707	7.18822	5.19372	5.19056	6.61269	5.93995	8.22119	7.55917	5.23172	5.07882	6.69045	5.30056	7.18259	5.86024		1.09285	0.92037
10731493	LPS-induced TN factor		Litaf	NM_001105735	Rn.6940///Rn.6940	5.46e-10	1.36e-07	6.9977	1.19704	0.206005	8.3104	8.00566	7.82533	8.40642	7.72575	7.22572	8.09595	7.18095	6.89079	8.14395	6.99123	6.39556	8.13406	7.5865	7.7142	8.36269	7.15642	6.91269	8.00463	7.98171	7.83501	8.19096	6.66057	6.87347	7.30929	6.78602	8.36925	7.43954	8.18379	7.8845	7.72655	8.10814	8.25027	7.30639	6.90689	7.46721		0.64441	0.540439
10745994	LOC360590 (predicted)		RGD1311564_predicted	NM_001108286		3.06e-10	8.33e-08	6.91617	1.16851	-0.0237606	8.0042	7.54148	7.61313	8.14709	7.43056	7.36598	7.90578	7.1369	7.08761	8.20314	6.6351	6.22659	8.08814	6.7937	7.11446	7.98558	6.61131	6.64488	8.02825	7.57692	7.98682	8.1455	6.76863	6.98154	7.37696	6.88102	8.37093	7.19865	8.01522	8.18008	7.58317	7.46199	7.94224	6.57578	6.42522	7.22054		0.603003	0.610973
10721871	fibroblast growth factor 21	AB078901	Fgf21	NM_130752	Rn.81231///Rn.81231///Rn.81231	0.00378434	0.0275575	6.64941	1.15937	0.379383	9.18257	7.25473	7.16346	7.90927	7.38195	6.04248	7.81898	7.11837	6.87675	7.64579	6.46255	5.83119	7.45913	6.75372	8.53643	8.73985	7.71143	6.19085	7.30474	7.64109	6.33857	7.53412	5.76636	7.06576	6.59962	6.38239	7.02567	8.23051	8.19603	6.45952	6.94698	6.69368	8.42966	7.45182	7.13101	7.45761		0.900227	0.791255
10910936	caseinolytic peptidase X (E.coli)	BC085867	Clpx	NM_001007803	Rn.203913///Rn.203913///Rn.203913	3.85e-11	1.71e-08	8.97977	1.15893	-0.084325	10.1556	9.28771	9.47811	9.99598	9.60912	8.90621	10.228	9.0255	9.04242	10.1246	8.63569	8.7383	10.176	8.9054	9.10864	9.98827	8.45349	8.7373	9.86759	9.63706	9.78275	10.2398	8.72857	9.21057	9.45791	8.8752	10.4971	9.22733	10.1192	10.344	8.94075	9.3527	9.92832	8.59869	8.62722	9.11823		0.581365	0.623917
10875863	proline-rich nuclear receptor coactivator 1	U61729	Pnrc1	NM_173322	Rn.10967///Rn.10967///Rn.10967///Rn.10967	2.96e-09	5.12e-07	7.986	1.14841	-0.285496	9.35566	8.38819	8.36064	9.3035	8.26465	8.01805	9.12603	8.26597	8.22236	9.25666	7.12267	7.01964	9.28276	7.55045	7.31362	9.16884	7.8292	7.90061	8.74336	8.69165	8.41438	9.28671	7.50346	8.14443	7.91507	6.99079	9.21954	7.82785	8.79547	8.93458	8.51519	8.50198	9.13982	7.94951	8.10137	8.56649		0.782897	0.665525
10771998	similar to Expressed sequence AI788959 (predicted)		RGD1559459_predicted	XM_001074691		1.94e-07	1.35e-05	7.12807	1.13381	-0.177167	7.84025	7.1691	6.71839	8.07323	7.16128	6.90987	8.76738	7.23098	7.54973	8.76294	6.06597	6.63615	7.62113	6.65262	6.08981	7.85086	7.19048	6.92999	7.97178	7.00503	6.76712	8.87249	7.47388	7.42846	7.43203	7.18951	8.78702	6.83104	8.31202	8.24881	5.98059	6.96913	8.03458	6.76235	6.57609	7.56222		0.831373	0.762238
10900511	receptor accessory protein 6	BC083830	Reep6	NM_001013218	Rn.9353///Rn.9353///Rn.9353	1.32e-11	6.98e-09	8.50359	1.12004	0.0707493	9.79542	8.21949	8.7297	9.82218	8.82566	8.65354	9.39336	8.45741	8.45191	9.67622	8.60466	8.11678	9.78278	8.41643	8.16129	9.77374	8.73816	8.2821	9.52054	8.34843	8.70132	9.46311	8.67969	8.79678	8.81985	8.67032	9.86641	8.11098	9.28181	9.26062	8.67222	8.62534	9.84736	8.66576	8.28896	8.61882		0.61449	0.561719
10849260	dual oxidase maturation factor 1		Duoxa1	NM_001107767	Rn.66938///Rn.66938	2.24e-11	1.07e-08	5.63698	1.10265	-0.0344182	7.04712	5.47471	5.8314	6.40667	5.51024	5.76113	6.42131	5.60782	5.398	7.03693	5.88335	5.53033	6.88791	5.70083	5.59478	6.60964	5.63888	5.80756	6.41455	5.63401	6.12978	6.50085	5.46755	5.55611	5.95516	5.70903	7.43293	5.35526	6.80062	6.49292	5.64333	5.28506	6.82407	5.5501	5.51901	5.56853		0.592803	0.590208
10746293	ATP-binding cassette, sub-family C (CFTR/MRP), member 3	AB010467	Abcc3	NM_080581	Rn.205054///Rn.205054///Rn.205054///Rn.205054	5.86e-07	3.22e-05	5.45133	1.09788	0.0282804	6.34249	5.30342	5.40598	6.12626	5.57288	5.58108	6.75018	5.30431	5.49914	7.69257	5.24513	5.32387	5.7898	5.49324	5.39306	6.93271	5.64167	5.4705	6.01579	5.50882	5.50574	7.03881	5.51358	5.49663	5.33581	5.43238	6.21363	5.62258	6.44257	5.94063	5.71907	5.39677	7.30502	5.4907	5.36492	5.53866		0.752728	0.566058
10714323	aldehyde dehydrogenase 1 family, member A1 | aldehyde dehydrogenase family 1, subfamily A7	AF001898|M23995	Aldh1a1|Aldh1a7	NM_022407|NM_017272	Rn.6132///Rn.74044///Rn.6132///Rn.6132///Rn.74044///Rn.6132	0.000164988	0.00267559	9.1846	1.07944	0.588871	10.0619	10.0582	9.1064	10.1858	10.3797	8.96484	10.0044	9.48731	9.66161	10.6427	9.01057	8.96875	10.0161	9.51611	8.26678	10.7804	10.0289	8.71494	9.66504	9.77029	8.50432	10.2893	10.3028	9.93635	9.30588	10.6227	10.3603	9.34832	10.4053	10.2892	9.24969	9.2333	10.4681	9.26489	8.24048	9.68397		0.594419	0.733222
10801975	similar to interferon-inducible GTPase	BC089836	MGC108823	NM_001012353	Rn.201788///Rn.201788///Rn.201788	0.00171785	0.0153156	5.56918	1.07025	0.294288	6.52191	6.82914	6.75029	7.00547	6.29916	5.93485	6.30999	6.20348	5.00731	4.86682	6.09123	5.31191	6.57547	6.08937	6.00219	6.0899	5.19439	5.04621	7.11015	6.93962	5.92999	7.45157	5.32158	6.06655	6.67834	5.92104	7.08895	6.1545	7.42643	7.17247	5.8028	6.01129	6.05398	5.49643	5.3487	5.15956		0.701274	0.734203
10877907	adipose differentiation related protein	BC085861	Adfp	NM_001007144	Rn.101967///Rn.101967///Rn.101967	1.05e-08	1.32e-06	8.87601	1.05611	-0.581974	10.2498	9.22486	9.82427	10.2203	8.2902	8.19524	10.0862	7.77984	8.83323	9.71802	8.72064	8.83226	9.81478	8.25047	9.44715	9.57743	7.73624	8.48718	9.8725	9.09368	9.87675	9.90795	8.27139	9.57075	9.32166	7.56831	9.80562	8.68702	10.1528	10.0867	8.63452	9.34213	9.69323	9.34218	8.50188	9.26585		0.848846	0.741404
10864104	xeroderma pigmentosum, complementation group C (predicted)		Xpc_predicted	NM_001107874	Rn.22820///Rn.22820	3.46e-13	3.69e-10	7.05473	1.0394	-0.110247	8.13485	6.91427	6.90397	8.01117	7.18876	7.0467	8.07022	7.19234	6.9524	8.47481	6.70834	7.15254	8.01565	6.83015	6.81264	7.54074	6.77217	6.81086	8.14462	7.03507	7.75894	8.20723	7.06787	7.22235	7.24178	6.95057	8.40856	7.01302	8.14798	8.11042	7.01634	7.10471	7.86334	6.77713	7.03755	6.97367		0.599414	0.551892
10822408	hepatocyte nuclear factor 4, gamma (predicted)		Hnf4g_predicted	NM_001108939	Rn.154763///Rn.154763	3.19e-09	5.46e-07	5.58581	1.02971	0.0681472	6.71441	5.98277	6.36844	6.72822	6.09932	5.85352	7.02736	5.93939	5.51102	6.44009	5.12194	5.17195	6.82549	5.34515	5.7437	6.38756	5.67441	5.20394	6.34931	6.37701	6.38897	6.65872	5.85031	5.65465	5.92605	5.58216	6.73862	5.52287	6.55757	6.82329	6.30774	6.42639	6.13565	5.7501	5.53791	5.82745		0.609029	0.488722
10824439	ephrin A1	BC070514	Efna1	NM_053599	Rn.8427///Rn.8427///Rn.8427	2.93e-08	2.95e-06	7.549	1.02902	0.137102	8.84173	8.71861	8.44129	8.75333	7.93066	7.56524	8.30816	7.99775	7.64593	8.7947	7.25168	6.97288	8.33238	7.76987	7.9509	8.71785	7.60942	7.38716	8.56816	8.77133	8.45402	8.55341	7.23145	7.47234	7.94205	7.91364	9.14167	7.70408	8.21965	7.98016	8.69913	8.15	8.72507	7.76636	7.74388	7.66251		0.641262	0.509756
10708535	frizzled homolog 4 (Drosophila)	AF183910	Fzd4	NM_022623	Rn.48736///Rn.48736///Rn.48736	3.65e-12	2.65e-09	6.83022	1.0279	0.0235569	8.07492	6.87977	7.1	8.09075	6.97481	6.82676	7.84271	6.64054	6.88911	7.72479	6.98367	6.56772	8.1474	6.82359	6.52217	7.48457	6.73829	6.59193	7.87046	7.1745	6.95476	7.97275	6.72929	7.09716	7.14465	6.83561	8.07245	7.18694	7.74379	7.78581	6.83013	6.8803	7.48715	6.77128	6.83716	6.68731		0.556205	0.50778
10876185	opioid receptor, sigma 1	AF004218	Oprs1	NM_030996	Rn.1129///Rn.1129///Rn.1129///Rn.1129	4.82e-05	0.00101897	8.79648	1.02769	0.0759967	10.1822	9.38528	9.78192	10.2614	9.50718	9.0812	10.1551	9.0143	7.94377	9.38896	8.87024	8.07533	9.79809	8.62766	9.32084	9.64244	8.00206	8.80923	9.31766	9.34838	9.74846	9.80282	9.38923	9.48142	9.44558	8.71078	10.3018	8.2291	10.0162	9.35455	9.55868	9.47085	9.66884	9.50178	8.84478	8.69055		0.761414	0.556638
10778640	galectin-related protein		Hspc159			6.46e-13	6.17e-10	6.58729	1.02715	-0.0713589	7.55432	6.58049	6.90674	7.88931	6.7655	6.58551	7.81787	6.677	6.46091	7.45455	6.24464	6.41113	7.6174	6.52704	6.59462	7.53624	6.50492	6.66909	7.39579	6.79556	7.11419	7.47284	6.43766	6.38496	6.67803	6.5842	8.08114	6.41986	7.37303	7.47991	6.72085	6.71758	7.70088	6.4826	7.05449	6.45424		0.576983	0.504309
10861986	insulin induced gene 1	BC078827	Insig1	NM_022392	Rn.772///Rn.772///Rn.772	4.14e-06	0.000146363	10.2147	1.02459	0.305555	11.008	9.62207	9.35844	10.9385	10.4867	11.0421	11.569	10.6951	9.65741	11.4894	10.842	10.2756	11.5257	10.7247	10.5983	10.8683	10.0139	10.6284	11.1765	9.29863	10.7908	11.2034	9.92956	9.62831	10.2224	10.4048	11.5355	10.6194	11.3385	10.7041	10.0065	9.02105	11.5142	10.9657	10.1196	10.1435		0.724547	0.688148
10891910	putative ISG12(b) protein		isg12(b)	NM_206846	Rn.22509///Rn.22509	8e-08	6.28e-06	8.20701	1.02113	0.256695	8.61011	8.30237	8.89398	9.16749	8.74422	8.28736	9.23774	8.5595	8.4803	9.29391	8.13664	7.8546	8.99651	8.08074	8.63644	9.59194	8.56055	8.02106	9.55964	8.95747	8.7696	9.35901	8.27364	8.10515	8.5361	8.56884	8.96529	8.38721	9.30654	8.94617	7.98768	8.61544	9.70335	8.86199	8.57114	7.80037		0.455163	0.533252
10883903	ribonucleotide reductase M2	BC099082	Rrm2	NM_001025740	Rn.144946///Rn.144946	1.25e-05	0.000352275	5.17352	1.02005	0.0405526	6.50864	5.5158	5.33265	6.11152	5.10198	4.91071	7.27942	4.89609	4.91444	6.62908	4.94718	4.79057	6.19543	5.15805	5.17248	5.34782	5.28337	5.28199	5.79959	5.32663	5.72463	6.13452	5.63081	5.32598	5.5235	5.40014	6.90743	5.27667	6.00437	5.12024	5.04056	5.07233	6.28476	5.23238	5.06332	5.57767		0.842592	0.472328
10763604	G protein-coupled receptor 39		Gpr39	NM_001114392|NM_001100943	Rn.217796///Rn.217796///Rn.217796	1.39e-11	6.98e-09	5.77466	1.01772	0.0658422	7.13851	6.2056	6.02409	6.62963	5.8493	5.7357	6.84301	5.91845	5.5389	7.12397	5.57984	5.61571	6.88637	5.58976	5.94693	6.71557	5.62323	5.80163	6.59462	6.17031	6.25835	6.80781	5.82746	5.84693	6.09888	6.23359	6.90296	6.14876	6.90973	6.48924	5.88692	6.06222	6.46712	5.79409	5.7796	5.7799		0.598573	0.430275
10873688	Rho guanine nucleotide exchange factor (GEF) 19 (predicted)		Arhgef19_predicted	NM_001108692	Rn.100374///Rn.100374	2.56e-09	4.55e-07	6.00612	1.01378	-0.144707	7.05208	6.1599	6.6034	7.62562	6.23437	6.34638	7.06582	5.55618	6.08487	6.66247	5.92984	5.55615	7.13907	5.79346	6.22669	6.38239	6.10469	5.85429	6.94137	6.17613	6.78514	7.11799	5.98764	5.87778	6.48144	5.48605	7.01142	5.63668	7.17438	7.03205	6.67052	6.67071	7.03406	6.02377	5.56067	6.28735		0.626162	0.551013
10730349	stearoyl-Coenzyme A desaturase 1	AF509568	Scd1	NM_139192	Rn.1023///Rn.1023///Rn.1023	1.09e-11	6.2e-09	9.35401	1.00748	-3.42696	10.0479	6.02777	10.4078	10.025	6.04222	11.2981	10.3364	5.80569	8.13454	10.883	5.88415	8.65086	10.1426	5.74633	10.5278	8.61843	5.57385	8.26922	10.9565	6.06066	10.8398	10.7747	6.58593	9.41404	10.293	6.21337	9.94874	5.34444	10.7491	12.1166	5.78704	8.77181	9.73875	6.14747	8.70896	10.0634		2.16279	2.13973
10825907	glutathione S-transferase M4		Gstm4	NM_020540	Rn.209043///Rn.209043	3.77e-05	0.000836577	5.16324	1.00345	0.178364	6.35632	5.17125	5.19009	5.82667	5.30288	5.31019	5.48227	5.36271	4.907	7.47486	5.38837	5.11565	5.84403	5.17603	5.05045	6.84404	5.41116	5.35673	5.72308	5.6736	5.4787	5.91879	5.16913	5.05357	5.17576	5.38037	6.04084	5.18066	5.7051	5.64355	5.30095	5.23641	7.14082	5.70316	5.06633	5.32071		0.706098	0.525788
10802416	cell death-inducing DNA fragmentation factor, alpha subunit-like effector A (predicted)		Cidea_predicted			0.000128908	0.00219854	5.61888	0.992288	0.368106	6.33561	5.93809	5.57618	6.00677	5.79917	5.54274	6.35197	6.54521	5.54286	7.46064	5.73511	5.98407	6.29814	5.7724	5.73599	7.28642	6.46351	5.80537	6.11291	5.96833	5.7235	6.05347	5.96931	5.46617	5.45568	6.13597	6.78492	5.5398	6.09176	6.82363	5.75282	5.49399	7.72783	5.92245	5.5035	5.65067		0.54969	0.586251
10854482	transmembrane protein 140	BC088293	Tmem140	NM_001009709	Rn.203463///Rn.203463///Rn.203463	2.2e-08	2.36e-06	8.14183	0.974609	-0.130865	8.99992	8.83385	8.70235	8.77887	8.36629	8.06094	9.17632	8.16189	8.35764	9.50424	7.78707	7.68374	9.0193	7.57648	8.30634	9.42736	7.79082	7.73043	8.79517	8.69596	8.9196	9.24473	8.23556	8.45707	8.51065	7.98623	9.11765	8.5272	9.07038	9.08125	8.66113	8.68526	9.18203	7.66711	7.60619	8.72794		0.560159	0.566423
10797032	death associated protein kinase 1 (predicted)		Dapk1_predicted	NM_001107335	Rn.23108///Rn.23108	9.6e-11	3.49e-08	5.98361	0.957384	-0.0321693	7.11512	6.34671	6.43631	6.98154	6.09448	6.12493	7.3837	5.94657	5.54933	6.87039	5.73121	5.89678	7.05685	6.17801	6.22132	6.54466	6.05698	5.82689	6.80783	6.37465	6.35196	6.89555	5.56531	6.03089	5.84842	5.79868	6.97794	5.96623	6.86176	6.99708	5.75362	6.46985	6.79949	6.22549	6.10136	6.49025		0.590282	0.447881
10710236	similar to Aa2-174	BC078915	RGD1309578	NM_001014162	Rn.35367///Rn.35367///Rn.35367	0.0634219	0.185718	7.6381	0.956939	0.578999	7.27068	9.47314	8.24387	7.63261	7.7256	7.33004	9.86046	8.47591	8.06583	7.78321	8.37161	8.36584	8.91544	7.33128	6.81333	9.62553	7.47613	8.21753	8.11501	8.69136	6.81985	9.16588	9.39331	6.92294	6.18075	9.49404	8.69636	6.87167	8.82722	8.30949	8.59947	8.22738	8.93852	8.81429	7.39009	8.63173		0.790218	0.977487
10893564	tight junction protein 3 (predicted)		Tjp3_predicted	NM_001108073	Rn.145098///Rn.145098	2.67e-10	7.81e-08	5.57746	0.956079	0.00398464	6.68391	5.68929	6.01823	6.395	5.5206	5.48436	7.17191	5.36141	5.41576	6.5265	5.64179	5.60998	6.65439	5.73805	5.65268	6.0954	5.64451	5.60087	6.38283	5.73739	6.36763	6.44278	5.32327	5.6808	5.43402	5.52484	6.69934	5.37566	6.25494	6.45122	5.83621	5.86826	6.6442	6.10284	5.87415	5.5197		0.593692	0.43633
10794829	tubulin, beta 2a		Tubb2a	NM_001109119		3.72e-09	5.93e-07	6.39619	0.952383	0.21841	7.49439	6.84237	6.66565	7.02786	6.92215	6.76527	7.355	6.90834	6.42738	7.20185	6.47458	5.86658	7.11988	6.57706	6.72059	7.13386	6.46367	6.29494	7.3473	7.01695	7.30673	7.23649	6.66489	6.58638	6.73062	6.57163	7.67252	6.57462	7.41622	7.36921	6.77586	6.55855	7.80831	6.37447	6.26627	6.23207		0.442826	0.457944
10897360	glutamic pyruvic transaminase 1, soluble	BC097937	Gpt1	NM_031039	Rn.6318///Rn.6318///Rn.6318	6.37e-08	5.28e-06	7.68644	0.952216	-0.235601	7.85197	7.4056	6.98055	8.81215	7.63969	7.3834	8.9069	7.58056	8.10465	8.59885	7.7594	7.78	8.75879	7.53486	8.02973	8.4283	7.56823	7.84327	8.85893	7.14566	7.95934	8.93829	6.91135	6.94305	8.30185	7.36436	8.64883	7.08268	8.57689	8.41586	8.41628	7.67639	8.86816	7.61644	7.981	7.15432		0.598415	0.657974
10808984	carboxylesterase 6	AY034877	Ces6	NM_144743	Rn.83638///Rn.83638///Rn.83638	0.00104899	0.0106108	8.6515	0.928805	0.341656	9.20587	9.34274	9.39883	9.07655	9.4367	7.70783	9.78029	9.215	8.92286	10.2816	8.61254	8.14367	9.34466	8.81888	8.04229	9.23825	9.35077	8.37782	9.52589	9.50454	7.65417	9.78862	9.67945	9.46034	9.15043	9.58297	9.44134	8.14837	9.79593	9.70793	9.44784	8.60062	9.77665	8.0937	8.7815	8.66752		0.691958	0.641679
10901996	suppressor of cytokine signaling 2	AF075382	Socs2	NM_058208	Rn.205056///Rn.205056///Rn.205056	0.0680614	0.193861	8.03357	0.920525	0.663034	9.11597	7.93562	8.66239	8.54011	10.0493	9.56631	8.93768	8.82971	8.90759	8.366	8.07651	7.27202	9.63094	8.97191	9.37508	9.18358	8.19156	7.88456	9.13733	9.4345	8.1109	9.07642	7.0702	7.01759	8.06659	9.5789	8.61228	9.92377	10.0234	9.02478	7.01776	8.54672	7.8007	7.57764	7.1769	8.37702		0.73913	0.943598
10855853	protein phosphatase 1K (PP2C domain containing) (predicted)		Ppm1k_predicted	NM_001107863	Rn.164392///Rn.164392	1.09e-06	5.25e-05	8.40841	0.915991	0.0726848	9.65255	8.64935	8.61389	9.68532	9.07131	8.29513	9.08549	8.26735	8.07518	9.3882	8.04555	8.301	9.13117	8.02352	7.57849	9.02486	8.31337	8.30759	9.29186	8.79588	8.32814	9.82211	8.74877	8.89446	8.64277	8.85397	9.70914	8.50693	9.20688	9.20939	8.61437	8.30373	8.68581	8.49908	8.66892	8.08222		0.597939	0.522777
10897405	apolipoprotein L, 3	BC086447	Apol3	NM_001013175	Rn.145692///Rn.145692///Rn.145692	9e-05	0.00166114	6.85724	0.907324	0.0935855	7.06118	6.43744	7.11052	8.02427	7.28913	7.26544	7.95877	6.81146	7.41876	7.68974	7.20463	6.14331	7.68559	7.32835	7.47	7.19289	6.80236	5.89926	7.88473	7.57388	7.88533	7.78797	6.59206	7.06792	6.46666	6.22944	7.92212	7.46715	8.1868	7.89252	7.59487	6.15976	7.88821	6.83286	7.31492	7.28165		0.558521	0.634891
10724042	purinergic receptor P2Y, G-protein coupled 2	L46865	P2ry2	NM_017255	Rn.11102///Rn.11102///Rn.11102	1.33e-09	2.69e-07	7.57188	0.893232	-0.278344	8.67879	7.83527	8.01428	8.53366	7.22783	7.10964	8.80642	7.1169	7.60189	8.64215	7.71312	7.33416	8.35859	7.27333	7.78472	8.00085	7.49878	7.31534	8.65111	7.81799	7.95249	8.56135	6.90417	8.1084	7.70721	7.10441	8.46958	7.08273	8.11504	8.28145	8.12176	7.95275	8.48233	7.72053	7.93564	7.46274		0.641624	0.493824
10816270	CD5 antigen-like	BC098724	Cd5l	NM_001025685	Rn.43804///Rn.43804///Rn.43804///Rn.43804	3.47e-07	2.1e-05	7.62814	0.89162	-0.0228019	8.78549	7.48375	7.98607	8.5812	7.64302	7.39829	8.71729	7.63404	8.18766	8.03045	7.06059	7.42077	8.45126	7.33108	7.52807	8.82901	7.89076	7.38645	8.3872	7.66629	7.47607	8.98132	7.31997	7.75943	7.6585	7.4398	7.94272	8.24078	8.65863	8.52495	7.68713	7.62242	8.34757	7.88797	7.81339	7.40061		0.565517	0.50248
10917346	ferredoxin 1	D50436	Fdx1	NM_017126	Rn.6946///Rn.6946///Rn.6946	1.47e-07	1.05e-05	7.72317	0.888278	0.195894	8.77369	8.04717	8.48592	8.61714	7.93713	7.52698	8.68727	7.96361	7.72135	8.66727	7.50306	7.45275	8.32838	8.32218	8.20749	9.20803	8.10251	7.61462	8.33053	8.52083	7.83624	8.57135	7.54965	7.76089	7.9691	7.97176	8.43256	8.02926	8.52635	8.16742	8.04835	8.13997	9.02732	7.89238	7.55709	8.18255		0.507133	0.412349
10742348	immunity-related GTPase family, M	BC079106	Irgm	NM_001012007	Rn.20356///Rn.20356///Rn.20356	3.08e-07	1.92e-05	7.05771	0.887825	-0.0422713	7.87268	7.36282	8.24077	8.06787	7.65322	7.23985	8.1729	6.70382	6.9193	7.62502	6.74581	6.80118	7.85794	7.76359	7.24279	7.58268	6.78268	6.67319	8.16826	7.60761	7.02562	8.33308	6.62366	7.15013	7.33948	6.54412	8.12551	7.36	7.97524	7.88804	7.55178	7.31035	7.67723	6.96208	7.20198	7.13661		0.571067	0.504622
10755088	receptor transporter protein 4 (predicted)		Rtp4_predicted	NM_001108321	Rn.4244///Rn.4244	0.00089963	0.00948593	6.55923	0.887157	0.279744	7.25943	7.10573	7.85874	8.20591	7.1743	6.95477	7.3321	6.77002	6.4871	6.37418	6.12645	6.33622	7.70614	7.5999	6.92996	7.2592	6.22704	6.39968	7.55294	7.01699	7.09871	7.88275	6.59035	6.24775	7.54672	6.95378	7.16579	6.79629	7.28022	7.65582	6.75763	7.0108	7.6821	7.31259	6.54471	5.95686		0.626979	0.529791
10936048	glucose-6-phosphate dehydrogenase X-linked	BC081820	G6pdx	NM_017006	Rn.11040///Rn.11040///Rn.11040	1.22e-05	0.000345492	6.79887	0.880223	-0.440465	7.25151	6.21286	7.57918	6.95188	6.62802	7.93784	8.03614	6.36176	6.15179	7.68989	6.18048	6.71044	8.04306	6.49018	6.79531	6.49932	6.15098	6.40573	8.15972	6.17887	7.74913	7.97091	6.21423	6.72357	7.53291	6.19213	7.05577	6.43179	8.04017	8.48076	5.98864	6.39142	7.96996	6.57607	6.32609	6.60257		0.704688	0.795372
10873387	aldo-keto reductase family 7, member A3 (aflatoxin aldehyde reductase)	AF045464	Akr7a3	NM_013215	Rn.6043///Rn.6043///Rn.6043	5.92e-05	0.00120042	7.49738	0.877002	0.366046	7.86441	8.42678	8.25768	8.22975	7.66404	7.32392	8.41681	7.88402	6.9277	8.87177	8.12582	7.56332	7.92673	7.2711	7.41386	8.79267	8.43491	7.33618	8.76793	8.04774	7.92026	8.44504	7.73234	7.51162	7.50604	7.96425	8.39457	7.4909	8.01307	7.90631	8.35215	8.0649	8.86358	8.20348	7.81948	7.99081		0.537396	0.459721
10924274						9.12e-05	0.00168089	7.94684	0.870208	0.158647	9.17321	8.44856	8.45862	9.16578	8.56897	8.38335	8.73375	7.56539	7.82876	8.49908	7.89798	7.54926	8.8391	9.04127	8.90108	9.19502	8.4269	7.74038	8.71423	8.64645	8.4029	8.64871	7.52986	7.50716	8.19021	7.91444	8.64348	7.87635	8.39906	8.326	8.98443	9.16175	9.46717	8.12821	7.93168	8.44391		0.549015	0.535049
10924672	acyl-CoA synthetase long-chain family member 3	D30666	Acsl3	NM_057107	Rn.54820///Rn.54820///Rn.54820	0.000170528	0.00275068	7.1173	0.865591	0.223015	8.0282	7.40727	6.76213	7.49468	7.38715	7.56494	7.93168	7.27994	6.96245	8.75075	7.02114	7.16182	7.99544	6.98346	6.76713	7.6532	6.50661	6.64803	7.8172	7.49914	7.35914	8.31321	7.99581	7.62373	7.49015	7.91184	8.26793	7.50396	7.76054	7.86269	6.97644	6.79805	7.91913	7.47288	6.36704	7.1202		0.545702	0.554752
10930693	macrophage receptor with collagenous structure		Marco	NM_001109011		3.39e-06	0.000128827	6.46803	0.865577	-0.12355	7.88252	6.06168	6.61963	7.34489	6.37213	5.91354	7.91629	6.2131	7.1739	6.5967	6.14154	6.27372	7.22969	6.31125	6.21814	7.57917	6.83851	6.1641	7.20983	6.44673	6.06814	7.67741	5.88071	6.35229	6.57729	6.25075	6.63682	6.7896	7.32257	7.20382	6.93028	5.68871	7.40361	6.30274	6.89142	6.39799		0.700549	0.549036
10895747	arginine vasopressin receptor 1A	BC088095	Avpr1a	NM_053019	Rn.32282///Rn.32282///Rn.32282	7.51e-09	1e-06	8.93308	0.863892	-0.536822	10.0486	8.80846	9.11526	9.70858	8.89627	8.47436	10.0543	8.32715	9.29678	9.64697	8.23177	8.53416	9.60429	9.20078	9.08426	9.79695	8.52726	8.42898	9.54201	8.87588	9.47787	9.32322	8.3161	9.06548	9.46056	8.15618	9.99051	8.20264	9.85864	9.95686	8.42834	9.16159	10.0327	7.70816	8.99447	9.20987		0.654216	0.652646
10814528	tumor necrosis factor (ligand) superfamily, member 10	AY115578	Tnfsf10	NM_145681	Rn.83627///Rn.83627///Rn.83627	2.11e-06	8.78e-05	5.78358	0.854069	0.22624	6.57091	5.82743	6.23298	6.70583	6.46629	5.89217	6.96959	6.37435	5.99699	6.50663	5.45674	5.30629	6.42081	5.90197	5.80661	6.48847	6.12651	5.38973	6.77611	6.4429	6.01587	6.59994	5.62884	5.76186	6.1368	6.44381	6.87673	5.94389	6.74803	6.44748	5.8773	5.42727	6.54125	5.74597	5.50263	6.28215		0.505184	0.443123
10832563	glutathione S-transferase, theta 3		Gstt3			0.00200308	0.0171297	7.40708	0.853763	0.139663	8.10148	8.27648	8.04617	9.16046	7.44439	8.24028	8.01408	7.28868	6.48147	8.62479	7.24818	6.9957	8.1521	7.69305	7.72014	8.39762	7.70098	7.96456	7.95872	8.13115	7.76315	8.17204	7.35483	7.00175	8.37321	7.53955	8.49432	7.7543	7.43577	7.50647	7.4503	8.41002	9.11221	7.8967	6.78505	7.41458		0.751877	0.515387
10871087	cytochrome P450, family 4, subfamily a, polypeptide 1 | cytochrome P450, family 4, subfamily a, polypeptide 10	BC089761	Cyp4a1|Cyp4a10	NM_175837|NM_153307	Rn.92401///Rn.92401///Rn.92401///Rn.92401	0.00122164	0.011817	9.09326	0.849178	0.38841	10.0324	9.44592	9.58421	10.1664	9.996	8.32472	10.3035	9.16256	9.02506	10.5977	9.16696	8.47245	10.1762	9.66431	9.11213	10.2184	9.66678	9.18152	9.0069	9.57975	8.43843	9.58012	9.47089	9.45112	9.05293	9.32029	9.69209	9.06543	9.65818	9.34676	9.41388	8.93123	10.5308	9.82181	9.35303	9.88525		0.720797	0.458417
10774766	reticulon 4	BC070879	Rtn4	NM_031831	Rn.1348///Rn.163269///Rn.1348///Rn.163269///Rn.1348///Rn.163269///Rn.1348///Rn.163269///Rn.1348///Rn.163269///Rn.1348///Rn.163269	3.67e-07	2.22e-05	6.22522	0.84896	0.181668	6.87011	6.6215	6.58192	7.24487	6.64617	6.45602	6.80328	6.3692	6.07292	7.33084	5.94125	5.97096	6.89522	6.26402	5.9145	6.94357	6.27815	6.01791	7.00862	6.79813	5.86975	7.68395	6.56948	6.4167	6.17185	6.39521	7.23293	6.79119	7.23088	6.65187	5.93735	6.34391	6.99403	6.40732	5.9411	6.75429		0.45142	0.482955
10881424	tumor necrosis factor receptor superfamily, member 1b	AY191269	Tnfrsf1b	NM_130426	Rn.83633///Rn.83633///Rn.83633///Rn.83633	3.39e-08	3.27e-06	7.01531	0.847001	0.116736	8.0264	7.708	7.54166	8.08731	7.14444	7.12194	7.86189	6.93307	6.7964	7.42738	7.10309	7.07182	8.0726	7.14227	7.06287	7.45585	7.01133	6.79341	7.94883	7.44672	7.46004	8.10382	7.05728	7.0727	6.67634	6.89058	7.99598	7.07927	7.88634	7.78356	7.29839	7.62834	7.69775	7.82705	7.36607	7.22377		0.438447	0.425599
10833617	similar to Na+ dependent glucose transporter 1 (predicted)		RGD1561777_predicted			7.34e-12	4.59e-09	7.28572	0.843114	-0.210267	8.17875	7.5737	7.65558	7.93956	7.27449	7.18038	8.36956	6.87137	7.24572	8.28644	6.95051	7.21638	8.19686	7.05218	7.27537	7.70263	7.00099	6.9506	8.1399	7.53215	7.66084	8.40768	7.07632	7.59552	7.49469	7.09113	8.26903	7.42439	8.15142	7.94831	7.43666	7.65511	7.95591	6.93774	7.09581	7.5067		0.522882	0.455948
10909918	protein phosphatase 2 (formerly 2A), regulatory subunit A (PR 65), beta isoform	BC098007	Ppp2r1b	NM_001025418	Rn.163017///Rn.163017///Rn.163017	1.2e-08	1.48e-06	6.16804	0.839019	-0.131959	6.80131	6.41786	6.16716	6.80902	6.03011	6.05953	7.19451	5.88561	6.15037	7.34964	5.77792	6.16509	6.67629	5.94563	5.81111	6.4858	6.08379	5.92856	6.896	6.49135	5.93551	7.4102	6.14594	6.7917	6.14903	6.12763	7.06174	6.11546	7.5373	7.02599	5.61075	6.1122	6.83695	6.21268	5.75728	6.34279		0.516788	0.52572
10832838	similar to mannose-6-phosphate receptor binding protein 1		LOC365559			1.49e-10	5.11e-08	7.56722	0.835599	-0.115763	8.07557	7.4583	7.51743	8.30587	7.20116	7.7678	8.29427	7.47183	7.60393	8.59214	7.5552	7.46129	8.40551	7.16262	7.31974	7.96692	7.43977	7.18533	8.58285	7.56711	7.76486	8.62868	7.50428	7.82406	7.87884	7.5643	8.48755	7.46824	8.55109	8.58933	7.25381	7.05799	8.35407	7.69571	7.22518	7.59134		0.434155	0.525598
10810144	ribonucleotide reductase M2	BC099082	Rrm2	NM_001025740	Rn.144946///Rn.144946	1.64e-05	0.000437666	4.95212	0.832981	0.0213701	6.04023	5.233	5.05185	5.63109	4.87346	4.74151	6.68937	4.67436	4.77189	6.12311	4.81247	4.69503	5.8993	4.99462	5.07212	5.00127	4.99604	4.96639	5.494	5.11796	5.42614	5.71061	5.33234	5.0379	5.25405	4.99991	6.41932	5.05375	5.64918	4.90776	4.82713	4.89086	5.85603	5.0245	4.86258	5.28764		0.68048	0.402123
10850775	tribbles homolog 3 (Drosophila)	BC091120	Trib3	NM_144755	Rn.22325///Rn.22325///Rn.22325	8.65e-06	0.000262137	5.2626	0.83141	0.313775	6.4544	5.53035	5.23617	6.31738	5.45694	5.45205	5.82711	5.8908	5.07896	6.09132	5.44725	4.89363	6.21817	5.5952	5.77999	6.62178	5.55683	5.37961	5.59317	5.48548	4.96169	6.08413	5.11516	5.25575	5.05876	5.24482	5.87417	6.17035	6.38048	5.62138	5.1591	5.56303	6.04462	5.71002	5.27793	5.7041		0.483981	0.438398
10745266	transmembrane protein 97	BC085344	Tmem97	NM_001008334	Rn.20057///Rn.20057///Rn.20057	1.91e-06	8.17e-05	8.09866	0.823971	0.0355549	9.12661	8.09704	7.97702	9.11752	8.1698	8.52063	8.88718	7.71893	7.41991	8.91808	8.11346	8.33603	8.96188	7.82375	8.38353	9.06018	7.77218	7.84722	8.86499	7.6032	8.28576	8.99576	8.57411	8.04868	8.3888	8.25048	9.04078	7.95803	8.79086	8.28437	7.95673	8.00504	9.02332	8.82716	8.312	7.91598		0.554667	0.470901
10849279	solute carrier family 28 (sodium-coupled nucleoside transporter), member 2	AY029302	Slc28a2	NM_031664	Rn.10140///Rn.217923///Rn.10140///Rn.217923///Rn.10140///Rn.217923	2.94e-05	0.000690586	6.75091	0.822494	0.131162	7.15846	7.01609	7.23349	7.95933	7.63009	6.53982	7.92882	6.70643	6.93804	7.23561	6.78267	6.53676	6.9181	6.88501	6.88981	6.91992	6.87246	6.79433	8.01634	7.70905	7.02697	8.1301	6.52513	6.85523	7.10757	6.68229	7.41069	7.13125	7.80267	7.74673	6.48609	7.725	7.65409	6.72334	6.84436	6.39118		0.490626	0.506774
10865483						9.52e-11	3.49e-08	7.76897	0.820527	0.0401501	8.75964	7.94418	8.28707	8.88411	7.9887	7.69202	8.66214	7.59658	7.5159	8.361	7.76107	7.74479	8.31805	7.7222	8.47389	8.73114	7.8552	7.92203	8.66405	8.07477	8.13543	8.6639	7.45636	7.71429	8.03199	7.90957	8.59206	8.03718	8.60352	8.17658	8.21232	8.41712	8.65783	7.95526	7.73814	7.79264		0.477479	0.370069
10841348	acyl-CoA synthetase short-chain family member 2 (predicted)	BC161963	Acss2_predicted	NM_001107793	Rn.3514///Rn.3514///Rn.3514	0.00129256	0.0122869	8.61117	0.82051	0.286321	9.08548	7.84597	8.34617	9.62999	8.98312	9.46082	9.26001	9.1211	8.31284	9.85677	8.75162	8.80473	9.5537	8.61969	8.28708	9.3965	8.10778	7.81714	9.32494	8.15079	9.04661	9.65008	9.62195	8.85955	8.99789	9.18191	9.76716	8.18927	8.92793	8.99761	8.61811	8.13481	9.73002	9.50099	8.194	8.44241		0.583097	0.609591
10922151	glutathione S-transferase Yc2 subunit | glutathione S-transferase A3 | glutathione-S-transferase, alpha type2	BC100080|X78847	Yc2|Gsta3|Gsta2	NM_001009920	Rn.120929///Rn.10460///Rn.120929///Rn.144550///Rn.10460///Rn.120929///Rn.144550///Rn.10460///Rn.120929	9.93e-07	4.93e-05	5.21834	0.818674	0.0569264	5.59774	5.35721	5.25706	5.77055	5.41387	5.25647	6.41006	5.25993	4.8975	6.74107	5.0836	5.03413	5.68158	5.27792	5.09783	6.31874	5.40061	5.24002	5.37854	5.25661	5.33959	5.96704	5.3607	5.41232	5.4439	5.42311	6.14335	5.17973	6.3417	5.69897	4.9408	5.0137	6.39486	5.07796	5.07584	5.38656		0.556604	0.433906
10898203	patatin-like phospholipase domain containing 3		Pnpla3			0.0675794	0.19317	6.72955	0.818264	-0.168908	7.30417	6.04421	6.94136	5.92675	7.05299	8.87265	7.65639	6.68653	5.72049	7.12283	6.83961	6.87233	7.7125	5.84214	6.71876	5.83203	5.94613	6.07158	8.75097	5.58195	8.76299	8.54064	6.78053	6.74525	7.19885	6.66507	7.80304	5.75761	7.77841	9.93574	6.16125	5.54905	6.21024	7.47513	6.4339	5.92131		0.843023	1.18878
10839320	similar to Sulfide:quinone oxidoreductase, mitochondrial precursor	BC158559	LOC691966		Rn.1416///Rn.1416	0.00111552	0.0110677	7.75633	0.814423	0.162282	8.64115	8.76413	8.89846	8.47572	7.01042	7.20233	8.38969	8.13299	7.63874	8.51942	8.16891	8.1666	8.64774	7.9774	7.79858	8.23154	8.55909	6.55133	9.03395	9.04563	7.70997	9.06871	7.66406	8.15932	8.09317	8.07419	8.46133	8.3179	8.94527	8.26223	8.30136	8.40335	8.17224	7.36253	7.82642	8.41271		0.598027	0.573225
10803815	glial cell line derived neurotrophic factor family receptor alpha 3	BC079378	Gfra3	NM_053398	Rn.15499///Rn.15499///Rn.15499	7.04e-11	2.72e-08	6.08298	0.813576	-0.140778	7.00237	6.04021	6.06391	7.07517	6.19065	6.29128	7.13538	5.73045	6.12351	6.85532	5.58232	5.8599	7.0582	5.9876	5.84706	6.92539	6.27152	5.99578	6.49243	5.83715	5.80753	7.09879	5.90895	6.10764	6.02449	5.96295	6.96437	5.86289	6.8045	6.50795	6.16359	6.49633	6.83881	5.9825	5.85652	6.40473		0.546872	0.440331
10858160	similar to hypothetical protein MGC6835	AY931022|BC087112	LOC500300		Rn.22047///Rn.22047///Rn.22047	0.000400775	0.00532022	7.60852	0.809628	-0.247545	7.5338	8.96932	7.47138	8.11583	7.84052	7.6021	8.70876	7.6488	7.22621	9.14178	6.9099	6.8368	7.6909	7.62485	7.39031	8.88237	7.31242	7.45931	8.19225	8.06162	8.99091	8.57952	6.89074	7.15594	8.61762	7.42621	9.35231	7.82191	8.6475	8.11968	7.52859	7.08063	8.05305	6.77341	7.36668	8.60348		0.761064	0.709019
10930984	mannose-6-phosphate receptor binding protein 1		M6prbp1	XM_001061015		1.12e-07	8.35e-06	6.03363	0.804314	-0.0230559	6.53159	6.34274	6.67463	7.20822	6.06436	5.84678	6.8435	6.15267	5.97697	7.05153	5.75754	5.65638	6.64866	5.75591	6.23217	6.60235	6.4128	6.35054	6.98925	6.27493	6.32354	6.67405	5.83642	5.58561	6.63865	5.99126	7.00186	6.32645	7.05614	6.769	6.07898	5.8069	6.67912	5.7977	5.92655	6.28752		0.518297	0.425447
10819402	alcohol dehydrogenase 6 (class V)	BC083792	Adh6	NM_001012084	Rn.214994///Rn.214994///Rn.214994	0.000880741	0.00935944	8.43653	0.800413	0.548822	9.02641	8.91784	8.50714	9.36671	9.04404	7.56705	9.53152	9.13784	8.95971	9.22017	8.55931	8.31503	9.05933	8.87835	7.90825	8.95258	8.96899	8.32989	9.12257	9.11683	7.36707	9.77658	9.14044	9.07071	8.62919	9.26809	9.26313	9.09759	9.43272	8.85038	8.60135	8.26364	9.24123	8.77353	7.39871	9.22196		0.536891	0.595221
10881671	cortistatin		Cort			4.68e-06	0.000160988	8.29895	0.798083	-0.154401	8.75033	7.75018	8.39752	8.7757	8.13962	8.86375	9.18091	8.08549	7.80951	9.09876	8.50925	8.57303	9.25254	7.54324	8.30095	8.5264	7.6233	7.84528	9.34359	7.88788	8.88716	9.32857	8.63273	8.61498	8.80635	8.34541	9.18031	7.99258	9.07433	9.56724	8.02211	7.89615	9.08569	8.42931	7.91746	7.96123		0.471884	0.609714
10772249	circadian locomoter output cycles kaput	AB019258	Clock	NM_021856	Rn.205839///Rn.205839///Rn.205839///Rn.205839	2.92e-10	8.14e-08	6.88623	0.790762	-0.00974499	7.85976	7.42113	7.25388	7.63948	7.12269	6.91492	7.72181	6.98139	6.45744	7.76713	6.72842	6.95385	7.64846	6.9842	6.98215	7.47306	6.61549	6.78836	7.73524	7.3659	7.39907	7.68706	6.56747	6.97144	6.85675	6.58858	7.81883	7.18221	7.83771	7.51032	7.08525	7.35639	7.42504	7.11791	7.0979	7.04918		0.450123	0.385901
10864684	ATPase, Ca++ transporting, plasma membrane 2	J03754	Atp2b2	NM_012508	Rn.90982///Rn.90982	2.22e-12	1.83e-09	5.95921	0.790747	-0.172599	6.86899	6.03868	6.10329	7.01176	5.84887	6.06594	6.90381	5.63102	5.83003	6.78257	6.01453	5.57322	6.81229	5.88051	5.91905	6.53501	5.87874	6.10061	6.62404	6.05892	6.4174	6.6684	5.62393	5.7744	6.1368	5.81873	6.81137	5.75675	6.86709	6.6643	5.97971	6.09506	6.44992	5.62646	5.91264	6.28008		0.522194	0.400012
10901910	amidohydrolase domain containing 1 (predicted)		Amdhd1_predicted			0.0040108	0.0287111	8.12775	0.788724	0.0772216	8.37472	7.56451	8.88235	8.88445	8.81207	8.36413	8.49822	9.13799	8.06861	9.14447	7.38047	7.72577	8.95667	8.40649	8.56092	8.80415	7.63717	7.82729	9.17715	8.04464	7.42438	9.54148	8.17308	8.75691	7.87748	7.80148	8.54839	7.35633	8.64193	8.79501	8.64044	8.46984	9.63104	9.13966	8.88511	7.51669		0.606733	0.647002
10859880	insulin induced gene 1	BC078827	Insig1	NM_022392	Rn.772///Rn.772///Rn.772	2.45e-05	0.000592646	10.6954	0.787541	0.243183	11.1788	10.1703	9.82729	11.1147	10.8641	11.2433	11.7434	11.1987	10.2842	11.8285	11.2375	10.8266	11.7396	11.0191	10.9058	11.1093	10.5807	11.0894	11.4618	9.88687	11.1268	11.4043	10.466	10.2183	10.7654	10.7408	11.7887	11.0305	11.6205	11.0595	10.3572	9.59938	11.7466	11.3101	10.4824	10.6538		0.606363	0.578201
10849967	RGD1565616 (predicted)		RGD1565616_predicted	NM_001109206	Rn.6943///Rn.6943	2.04e-08	2.26e-06	6.94805	0.785849	-0.0113794	7.82085	7.43531	6.94128	7.66958	7.23751	7.27529	7.846	7.06679	6.88963	7.61226	6.83165	6.83524	8.00178	7.0208	7.05741	7.58616	6.57932	6.65301	7.67706	7.28794	7.44502	7.79229	6.71548	6.92184	7.129	6.82776	7.7091	7.3295	7.86609	7.7228	7.09009	7.20007	7.5028	6.82121	6.40041	7.47996		0.382758	0.444561
10708531		BC070513	Rab38	NM_145774	Rn.9824///Rn.9824///Rn.9824	1.2e-08	1.48e-06	6.37296	0.779684	0.0222589	7.13538	6.50141	6.89668	7.47254	6.84281	6.62604	7.11284	6.16438	6.32908	7.04576	6.31535	6.00341	7.36304	6.40349	6.72557	6.65265	6.42136	6.14837	7.3968	6.74613	6.88539	7.17367	6.21258	6.40864	6.78274	6.49976	7.25797	6.53178	6.97114	7.13121	6.50399	7.08347	7.11876	6.1655	6.20695	6.47848		0.451045	0.393245
10888931	abhydrolase domain containing 1	BC086351	Abhd1	NM_001008520	Rn.162847///Rn.162847///Rn.162847	2.24e-09	4.11e-07	8.19403	0.778094	0.0583855	8.58363	8.24508	8.099	9.02304	8.30142	8.04064	9.24023	8.20254	8.22697	9.36645	8.27234	7.88154	8.9726	8.08989	8.52265	8.70858	8.11466	8.07124	8.87997	8.51729	8.4695	8.96176	8.3861	8.37391	8.43637	8.24916	8.96415	8.22376	9.00009	8.69785	8.11486	8.49075	9.26708	8.43184	8.01023	8.51131		0.48902	0.347411
10838255			LOC691083	XM_001076777	Rn.148752///Rn.148752	3.46e-13	3.69e-10	7.58696	0.775163	-0.15345	8.31458	7.63334	8.17619	8.57019	7.72874	7.40397	8.44851	7.33151	7.59004	8.22544	7.47917	7.60005	8.18866	7.49428	8.18936	8.30503	7.57682	7.66209	8.34791	7.7182	7.94136	8.2337	7.09874	7.44088	7.67217	7.32692	8.31247	7.22817	8.3682	8.34513	7.76226	7.7742	8.68568	7.63727	7.59131	7.7352		0.439988	0.421196
10789857	interleukin 17 receptor B (predicted)		Il17rb_predicted	NM_001107290	Rn.163320///Rn.163320	4.98e-09	7.29e-07	6.16847	0.774703	-0.391362	6.54787	5.8164	5.5769	7.28031	6.00433	6.2057	7.11783	5.70459	6.141	7.39309	5.57124	6.11616	6.61109	5.62787	6.03582	6.2471	5.76338	5.86268	6.85457	5.75468	6.26117	7.3811	5.92911	6.29775	6.76781	5.86043	6.73433	5.55726	7.06964	7.0433	5.49087	5.86408	7.03781	5.97574	5.81247	6.14416		0.652449	0.551871
10721883	sphingosine kinase 2	BC079120	Sphk2	NM_001012066	Rn.41053///Rn.41053///Rn.41053	2.96e-08	2.95e-06	6.67061	0.773745	0.0468267	7.36574	6.95432	7.07791	7.76049	6.53795	6.54755	7.65543	6.68712	6.75387	7.4529	6.55872	6.78786	7.50485	7.0084	7.07893	7.06137	6.78186	6.37962	7.59703	7.13087	7.15136	7.52185	6.42202	6.50943	6.40379	6.45227	7.33678	6.78894	7.44348	7.15643	7.12168	7.38784	7.47594	7.21968	6.9463	7.03648		0.444128	0.383614
10924260						1.11e-07	8.27e-06	7.36537	0.77273	0.0646937	8.14395	7.6626	7.89469	8.41123	7.96797	7.75459	8.16983	7.44501	7.09318	8.04595	7.61986	7.03987	8.36009	7.47157	7.74125	7.87342	7.31364	7.04617	8.07536	8.10224	8.14171	8.006	7.19787	7.44874	7.46249	7.09236	8.13413	7.15265	7.9719	7.93491	8.15985	8.28663	8.53039	7.6096	7.46337	7.61452		0.423501	0.431476
10818090	solute carrier family 16 (monocarboxylic acid transporters), member 1	D63834	Slc16a1	NM_012716	Rn.6085///Rn.6085///Rn.6085	9.81e-07	4.88e-05	8.82398	0.772678	0.0385473	10.0098	9.60474	9.34563	9.32006	8.86526	8.9747	9.73129	8.64834	8.77926	9.2521	8.94968	8.67716	9.5132	8.73656	9.19354	9.3977	8.28752	8.35283	9.56064	9.28727	9.4564	9.8515	9.06923	9.30394	9.13072	8.95754	9.86245	9.28299	9.69229	9.80208	8.70456	9.3461	9.16683	8.96565	8.5706	8.80267		0.43854	0.444213
10837537	actin, gamma, cytoplasmic 1 | similar to actin, gamma 2, smooth muscle, enteric		Actg1|LOC360902	XM_001058533|XR_005722|XR_007671	Rn.106826///Rn.106826///Rn.160875	2.16e-06	8.9e-05	10.2087	0.771432	0.0902166	11.3865	10.0812	10.2669	10.8645	10.232	10.045	10.9243	10.145	10.0937	11.0449	10.6279	10.1936	11.1316	10.3129	10.3028	10.4899	10.0396	9.86909	11.005	10.346	10.6252	11.0371	10.2653	10.5249	10.1522	9.91118	11.1587	10.0099	11.0442	10.7906	10.1617	10.0734	10.884	11.1464	10.6527	10.1383		0.45775	0.430346
10903387	neurocalcin delta	BC087105	Ncald	NM_001024371	Rn.13744///Rn.13744	4.85e-05	0.00102317	6.25979	0.769891	0.013044	6.64038	6.26938	6.09196	7.45292	6.32079	6.84771	7.8292	6.05039	5.74741	7.01404	6.03326	6.07384	7.12725	6.3009	6.63643	7.14427	6.28581	6.10417	6.47338	5.95252	5.89521	6.30587	6.56462	6.92196	6.16699	6.41268	7.41236	6.39773	6.79924	6.84947	5.90276	6.71562	7.30775	6.08928	6.03551	6.1807		0.638747	0.450629
10749612	actin, gamma, cytoplasmic 1		Actg1	XR_007671	Rn.106826///Rn.106826	2.43e-06	9.84e-05	9.99169	0.768045	0.096878	11.1816	9.86403	10.0598	10.6703	10.0154	9.74575	10.7002	9.95053	9.89003	10.8346	10.4039	10.0138	10.9084	10.1051	10.0971	10.2703	9.84661	9.67542	10.7783	10.1264	10.4049	10.7969	10.0308	10.3073	9.93108	9.70712	10.9278	9.80257	10.8228	10.567	9.95882	9.84757	10.6585	10.9351	10.4384	9.93164		0.464461	0.42285
10893258	CD63 antigen	BC063173	Cd63	NM_017125	Rn.11068///Rn.11068///Rn.11068	1.49e-05	0.00040756	7.8979	0.764806	0.554074	8.88517	8.82581	7.95561	8.0391	8.00408	7.93543	8.98092	8.48165	7.66687	8.64365	8.14309	7.81029	8.30481	8.12183	8.22029	8.83094	8.98176	7.76037	8.45803	8.52613	7.73468	9.03903	8.4984	8.03884	8.08657	8.8286	8.5531	8.69265	8.47752	8.70025	8.2885	8.06907	9.04	8.31576	7.91952	7.96534		0.457438	0.390491
10746201	phosphatidylcholine transfer protein	BC078854	Pctp	NM_017225	Rn.9487///Rn.9487///Rn.9487	1.24e-08	1.51e-06	6.92351	0.759995	0.0480132	7.853	7.02893	7.26783	8.03115	7.32877	7.06331	7.61516	6.94933	6.94737	7.7547	6.59082	6.57969	7.94822	6.76774	7.17867	7.56154	7.10249	6.91408	7.63349	7.15834	7.14971	7.50538	6.902	6.64802	7.0993	7.04836	7.92196	6.80744	7.5473	7.37989	6.95641	7.42637	7.45031	7.24679	6.98949	7.14684		0.478437	0.343397
10770313	chaperone, ABC1 activity of bc1 complex like (S. pombe) | presenilin 2	BC091388	Cabc1|Psen2	NM_001013185	Rn.160865///Rn.11045///Rn.160865///Rn.160865	5.1e-07	2.87e-05	9.46279	0.757465	0.269767	10.0676	10.1593	10.0123	10.3657	10.0835	9.49241	10.3038	9.81161	9.60748	10.1285	9.63395	9.03868	10.0883	9.66804	9.51132	9.99195	9.75709	9.03357	10.1215	10.2176	9.98956	10.3654	9.74398	9.92082	9.54007	9.72351	10.4299	9.86526	10.2905	10.4044	10.2054	10.0146	10.0856	9.30606	9.19454	9.87473		0.386724	0.376369
10932410	phenylalkylamine Ca2+ antagonist (emopamil) binding protein	AF071501	Ebp	NM_057137	Rn.19436///Rn.19436///Rn.19436	2.98e-07	1.87e-05	9.73901	0.75571	0.0260387	10.2	9.60556	9.75511	10.5251	9.76133	9.77684	10.6576	9.7909	9.92192	10.8508	9.72387	9.7189	10.2776	9.33828	9.8601	10.5877	9.59974	9.31657	10.2421	9.81513	9.80439	10.8143	10.1144	10.0845	9.95801	9.76941	10.7899	9.82692	10.3834	9.92957	9.41563	9.81914	10.6786	9.96057	9.41187	9.7234		0.425598	0.438943
10853240	cd36 antigen | similar to fatty acid translocase/CD36 (predicted)	BC091104	Cd36|RGD1565355_predicted	NM_031561	Rn.102418///Rn.205840///Rn.102418///Rn.205840///Rn.102418///Rn.205840	5.2e-08	4.54e-06	5.01395	0.755248	0.120747	5.5582	4.97621	5.24832	5.40241	5.3781	4.70018	6.1878	5.21084	4.93585	6.04746	4.88046	4.90427	5.99062	5.22275	4.94761	5.52371	5.10224	4.88294	5.47361	5.02198	5.06064	5.77769	4.90414	5.2959	5.14766	5.1618	5.73014	5.29429	5.81298	5.62248	4.75506	4.64742	6.10321	5.05762	4.95398	5.2908		0.463996	0.393069
10803653	actin, gamma, cytoplasmic 1 | similar to actin, gamma 2, smooth muscle, enteric		Actg1|LOC360902	XM_001058533|XR_005722|XR_007671	Rn.106826///Rn.106826///Rn.160875	2.83e-06	0.00011099	10.3758	0.753701	0.071376	11.5566	10.2404	10.4218	11.0583	10.3636	10.2194	11.0484	10.307	10.2331	11.1798	10.7737	10.4454	11.2736	10.461	10.4596	10.6362	10.171	10.0315	11.1832	10.5217	10.8154	11.1533	10.4261	10.6675	10.3054	10.0642	11.2877	10.1559	11.1913	10.9486	10.3444	10.2269	11.0376	11.3025	10.8187	10.2858		0.453664	0.427725
10738477	ADP-ribosylation factor 4-like (predicted)		Arf4l_predicted	NM_001107052	Rn.98418///Rn.98418	2.94e-07	1.86e-05	5.12018	0.752219	-0.0174105	5.27566	5.02316	5.47804	5.87715	4.93019	5.24332	6.16742	5.14745	5.00654	5.93075	5.33857	5.06412	5.49908	5.18819	5.40268	5.52511	5.18992	5.14863	6.0002	5.17646	5.37034	5.79073	5.05194	5.1474	5.13943	4.96543	6.09409	5.10383	6.42643	5.39816	5.01306	4.94106	6.48403	5.00942	5.00447	5.20754		0.408313	0.451246
10708665	RAB30, member RAS oncogene family	BC091182	Rab30	NM_001015012	Rn.161854///Rn.161854///Rn.161854	0.0157785	0.0748762	7.47803	0.751682	0.418443	8.0237	7.86767	7.91118	7.82849	8.29155	7.19143	8.34455	8.52068	8.43594	8.9207	7.38225	6.64568	8.11287	7.33566	6.98259	8.55523	7.75825	6.90006	7.72365	9.07881	7.56717	8.66659	7.82962	8.07274	8.08089	8.11294	7.84204	8.31592	8.29977	8.5503	7.81576	8.27102	7.88869	7.52143	6.46275	8.03478		0.632729	0.590375
10765090	actin, gamma, cytoplasmic 1 | similar to actin, gamma 2, smooth muscle, enteric		Actg1|LOC360902	XM_001058533|XR_005722|XR_007671	Rn.106826///Rn.106826///Rn.160875	5.67e-06	0.000188042	10.6314	0.751463	0.0450194	11.7977	10.4515	10.6167	11.3342	10.5853	10.5182	11.2597	10.5541	10.4176	11.4446	11.0386	10.8065	11.5467	10.6649	10.6817	10.8587	10.3562	10.2687	11.459	10.7347	11.0801	11.4042	10.6831	10.9448	10.5059	10.2429	11.5489	10.3932	11.4426	11.1959	10.6086	10.4519	11.3019	11.5691	11.0698	10.5194		0.45992	0.447595
10715242	similar to Cytochrome P450 2C7 (CYPIIC7) (P450F) (PTF1)		LOC681801			1.31e-07	9.53e-06	10.2764	0.750918	0.0802348	10.9152	10.6134	10.749	10.9366	10.4649	9.50708	11.2404	10.4371	10.4881	11.1263	10.4753	10.1099	10.8048	10.1607	10.4024	11.0635	10.6179	10.4625	11.0864	11.0133	10.0367	10.9729	10.1194	10.4235	10.4349	9.98594	11.1238	10.7112	11.2633	10.9063	10.3557	10.591	10.8888	10.2374	10.4798	10.3057		0.469819	0.374995
10894167	cytochrome P450, family 4, subfamily f, polypeptide 39 (predicted)		Cyp4f39_predicted			3.39e-07	2.08e-05	7.21647	0.743565	-0.287406	8.19172	7.75317	7.56904	8.17335	7.32113	7.48577	8.12458	6.79051	6.88993	7.86656	6.72489	6.86804	7.34796	6.75749	7.52676	7.66995	6.86436	6.8816	8.06689	7.72198	7.75074	8.18464	6.97517	7.51481	7.81089	7.10418	8.161	7.2163	8.22947	8.15596	7.18644	7.48139	7.34829	6.60752	6.76659	7.5141		0.558267	0.497918
10729635	glycine decarboxylase (predicted)		Gldc_predicted	NM_001107583		3.95e-06	0.000142028	7.93701	0.743355	0.0238689	8.66443	8.58644	8.50079	8.89045	8.57976	8.25099	8.63186	8.17782	7.61818	8.61478	7.36086	7.72313	9.00197	8.31268	8.0618	8.45623	7.27935	7.67888	8.69925	8.0203	8.74489	8.92488	7.94726	8.1401	8.22845	7.78477	8.60531	8.12053	8.80667	8.36588	8.52611	8.88916	8.50268	8.08489	7.79206	8.06429		0.485074	0.439007
10710752	aquaporin 8	AF007775	Aqp8	NM_019158	Rn.6315///Rn.6315///Rn.6315	7.8e-08	6.18e-06	9.89055	0.742782	0.13769	10.6059	10.6721	10.4254	10.5263	10.4122	9.82997	10.7244	9.95121	9.97206	10.5722	10.2607	9.58988	10.849	9.63493	9.95276	10.6156	10.0297	9.52374	10.5316	10.4669	10.6157	10.6373	10.2555	10.2467	10.1537	9.88692	10.8359	9.86489	10.6109	10.3457	10.7446	10.6404	10.7452	9.95807	9.61398	10.1943		0.371892	0.407244
10794609	elongation of very long chain fatty acids (FEN1/Elo2, SUR4/Elo3, yeast)-like 2 (predicted) | similar to Elongation of very long chain fatty acids protein 2		Elovl2_predicted|LOC682492	NM_001109118	Rn.105402///Rn.105402	1.17e-05	0.00033275	8.46215	0.742495	0.0992878	9.01312	8.57932	9.04541	9.41591	8.79254	8.78377	9.55848	8.58344	8.53775	9.23705	8.00546	8.21754	9.25336	8.21549	8.77656	8.78466	8.33276	8.09601	9.12994	8.3551	9.15324	9.38272	8.87103	8.62449	9.03405	8.92039	9.12488	8.39143	9.20146	9.53654	8.29333	8.73178	8.81763	8.9404	8.11391	8.28968		0.465552	0.422116
10844331	lipocalin 2	BC089053	Lcn2	NM_130741	Rn.11303///Rn.11303///Rn.11303	0.0012157	0.0117973	5.45998	0.739468	0.34274	6.12661	5.90944	5.71133	6.15544	6.22729	5.60873	5.35623	5.73412	5.48555	6.11154	5.93755	5.42376	5.87771	6.02046	5.72456	6.80177	5.87364	5.4572	6.29434	5.61034	5.49509	5.91091	5.32289	5.44339	5.29977	5.60629	5.40775	5.57365	7.14959	6.28972	5.68335	5.54438	6.91178	5.92859	5.43808	5.52337		0.305518	0.509886
10702945	acetyl-Coenzyme A acetyltransferase 2	BC083872	Acat2	NM_001006995	Rn.203063///Rn.203063///Rn.203063	0.00804544	0.0469748	7.59935	0.7387	0.704782	7.96751	7.06538	6.8542	8.36757	8.14224	8.62443	8.22053	8.40153	7.23898	8.73348	8.34131	7.87783	8.4161	7.78419	7.0571	8.29702	7.33331	6.89984	8.28188	7.27095	8.00223	8.61584	9.20476	7.68593	7.91256	8.70786	8.62305	7.79531	8.25957	7.40755	7.60236	6.69216	8.86645	9.02665	7.07374	7.48148		0.617091	0.704913
10790640	similar to RIKEN cDNA 5730469M10	BC079275	RGD1309676		Rn.13520///Rn.13520	2.95e-08	2.95e-06	7.94615	0.737638	-0.196919	8.47826	7.61765	8.16345	8.62927	7.81745	8.21773	8.93814	7.73591	8.17768	8.54607	7.50125	7.64233	8.72951	7.30022	7.87127	8.51561	7.62861	7.61749	8.6593	7.79118	8.11803	8.9472	8.07792	8.37459	8.34287	7.93582	8.84524	8.11677	8.53311	8.86255	7.72975	8.16013	8.52121	7.62914	7.49782	7.69869		0.462772	0.481914
10822983	progesterone receptor membrane component 2	BC083571	Pgrmc2	NM_001008374	Rn.7685///Rn.7685///Rn.7685	1.11e-08	1.38e-06	9.02936	0.733517	-0.0178673	9.80492	9.14185	9.49881	9.61244	9.28516	9.1398	9.88059	9.07837	8.77403	9.95439	8.83539	8.79112	9.79527	9.01069	9.31887	9.57055	8.72592	8.66232	9.57714	9.4094	9.48748	9.84358	8.95675	9.46743	9.37568	8.89025	9.77471	9.1741	9.74888	9.55904	9.24275	9.32438	10.033	9.14678	8.73647	9.28801		0.427002	0.375009
10890602	transmembrane protein 30B (predicted)		Tmem30b_predicted	NM_001080380	Rn.37764///Rn.37764	1.5e-08	1.79e-06	5.89694	0.733124	0.00799337	6.72888	5.77153	6.0284	6.57554	6.09701	5.84008	7.02576	5.67299	6.10626	6.82572	5.69445	5.49803	6.28606	5.97376	5.94874	6.69491	5.90359	5.75767	6.36123	5.98562	5.6019	6.82808	5.86168	6.38258	5.88346	6.08193	6.45688	5.77793	6.44795	6.52507	5.76692	5.72002	6.80472	6.08109	5.76767	5.93979		0.509752	0.363542
10903816	syntrophin, basic 1 (predicted)		Sntb1_predicted			1.78e-05	0.000468301	6.45489	0.730534	0.207779	7.0083	6.36241	6.63782	7.34332	6.84301	6.81924	7.67157	6.25914	6.4659	7.23625	6.1863	6.06401	7.02898	6.81901	6.10795	7.38834	6.76281	6.20343	6.62855	6.36779	6.02148	7.42773	6.84559	6.71409	6.53449	7.1629	7.1439	6.54613	7.13417	6.92752	6.2744	6.17538	7.28643	6.53912	6.11368	6.72426		0.50361	0.427175
10919775	acid phosphatase, prostate	M32397	Acpp	NM_020072	Rn.40121///Rn.40121///Rn.40121	1.66e-09	3.27e-07	5.15231	0.718794	-0.0398501	5.9226	5.49838	5.38201	6.16008	5.35204	5.13163	6.17926	5.06059	5.24199	5.78336	5.15822	4.78091	5.97649	5.18185	5.53443	5.48468	5.08814	5.11265	5.60086	5.43372	5.68828	5.70489	5.0664	5.31305	5.41331	4.93797	6.07581	5.10773	6.05211	5.74051	5.26017	5.66243	5.77255	5.05918	4.85456	5.37035		0.448321	0.350588
10826371	palmdelphin	BC098755	Palmd	NM_001025688	Rn.24602///Rn.24602///Rn.24602	0.000258419	0.00377268	7.82165	0.716283	0.187263	8.61897	8.81035	7.8049	8.8437	8.39849	8.35901	8.14175	8.23763	7.78031	8.36422	7.56404	7.33877	8.33737	7.85221	7.80842	8.11137	7.70009	7.26115	8.84374	8.48487	8.31331	8.95702	8.09082	7.97644	8.24323	8.20498	8.92657	8.09548	8.69581	8.53187	7.90248	8.269	8.0828	7.93647	7.35804	8.25624		0.480123	0.434785
10771179	ATP-binding cassette, sub-family G (WHITE), member 3		Abcg3	XM_573551|XR_008179	Rn.162236///Rn.162236///Rn.162236///Rn.162236	3.97e-06	0.000142365	7.94895	0.716102	0.032335	8.55756	8.65403	8.2248	8.99239	8.43027	7.95256	8.78094	7.84482	7.97246	8.25244	7.55483	7.81804	8.33992	7.78562	7.73157	8.63176	7.55637	7.68189	8.78653	8.6005	8.30574	9.00414	8.14014	8.0263	8.25934	8.18655	8.60477	8.37112	8.97617	8.60628	7.87125	7.93354	8.44776	7.96186	7.47975	8.40126		0.439361	0.43055
10907689	integrin alpha 5		Itga5	NM_001108118	Rn.100796///Rn.100796	8.65e-09	1.13e-06	6.55315	0.715976	-0.119532	7.25184	6.81878	6.67483	7.63695	6.42038	6.58212	7.72346	6.22151	6.28403	7.06938	6.52266	6.60218	7.47352	6.6976	6.74314	7.01165	6.41005	6.45698	7.01053	6.58277	6.869	7.06139	6.40265	6.68813	6.33463	6.09349	7.45097	6.28411	7.22846	7.20276	6.6879	6.85991	7.10856	6.85008	6.88993	6.58717		0.500083	0.363176
10760131	cytochrome P450, family 3, subfamily a, polypeptide 23/polypeptide 1	D13912	Cyp3a23/3a1	NM_013105	Rn.91120///Rn.91120///Rn.91120	7.56e-06	0.000234047	10.5974	0.714765	0.214481	11.3713	11.157	10.7653	11.1875	11.1535	9.99711	11.4549	10.7331	10.3428	11.7529	10.4744	10.5573	11.4212	10.7629	10.3226	11.3074	11.0802	10.8411	10.8345	10.9404	10.667	11.1589	11.0797	10.8104	11.0353	10.5719	11.3914	10.9729	11.4549	11.1981	11.159	10.9663	11.2127	10.4781	10.5466	10.6483		0.51689	0.311515
10705286	cytochrome P450 IIA1 (hepatic steroid hydroxylase IIA1) gene	J02669	Cyp2a1	NM_012692	Rn.32107///Rn.32107///Rn.32107	1.84e-10	5.77e-08	10.0346	0.707129	0.0609525	10.6451	9.94632	9.91726	10.8188	10.4811	9.97281	10.8614	10.0626	10.0772	10.9595	10.0201	9.91371	10.664	10.0624	9.76943	10.6502	10.1887	9.86944	10.5615	10.2208	9.80756	10.8688	10.137	10.3079	10.1411	10.0465	10.7987	10.0472	10.8564	10.5207	10.3608	10.0863	10.6955	9.81434	9.76899	10.2255		0.413729	0.356645
10824257						4.23e-08	3.92e-06	5.18725	0.703906	-0.0595938	5.63155	5.23473	5.33273	5.90218	5.26309	5.13487	5.67979	5.14008	5.1865	6.50162	5.223	4.98399	5.73341	5.12723	5.35185	5.37067	5.11433	5.20535	5.92801	5.44549	5.67443	6.09079	5.11771	5.17389	5.37472	5.07138	6.3576	4.96821	6.20091	5.57624	5.51918	5.03427	5.72109	5.12388	5.31291	5.12577		0.428716	0.390925
10904578	Ly6-C antigen	M30691	Ly6c	NM_020103	Rn.40119///Rn.40119///Rn.40119	0.000144785	0.00241486	5.20065	0.694111	0.0535207	5.46725	5.23023	5.82291	6.53214	5.6679	5.1663	6.06559	5.06915	5.03723	5.14877	5.09536	4.99545	5.28807	5.38847	4.95568	6.40348	5.27202	5.09243	5.93121	5.16862	5.14719	6.15173	5.13101	5.21062	5.461	5.06104	5.83841	5.02879	5.67345	5.61753	5.01618	5.0587	6.61947	5.57376	5.49128	5.15086		0.486479	0.455397
10798702	inhibin beta-A	M37482	Inhba	NM_017128	Rn.9874///Rn.9874///Rn.9874	0.00181003	0.0158906	6.1458	0.694105	-0.0376046	7.43464	6.56029	6.90009	6.79419	6.5094	6.54294	6.36012	6.18737	6.25139	6.1495	6.09901	5.77417	6.79537	5.81377	6.33488	6.06362	5.63798	5.6448	7.34542	6.78328	7.07942	7.42179	6.33137	6.29506	6.62776	6.17138	7.31172	6.44954	7.07689	7.37056	6.20135	6.69662	5.95506	5.77394	5.49752	6.53276		0.43687	0.593797
10752754	nuclear receptor interacting protein 1 (predicted)		Nrip1_predicted			2.45e-08	2.61e-06	7.10239	0.693696	0.107543	7.93976	7.32649	7.26488	7.81475	7.4351	7.22141	7.81868	6.98165	6.99561	7.72783	6.90351	7.42547	7.94355	7.47696	7.08688	7.71074	7.20241	6.92233	7.7468	7.2647	7.09332	7.88164	6.9955	7.11216	6.75542	7.14832	7.98875	7.29283	7.85021	7.80768	7.25679	7.10452	7.32258	7.45309	7.24514	7.14155		0.355266	0.352699
10772272						3.51e-09	5.8e-07	5.61948	0.69255	-0.0342408	6.43403	5.92965	5.9954	6.31731	5.5041	5.56421	6.58588	5.9118	5.18817	6.39622	5.36506	5.63841	6.32788	5.65809	5.37453	6.03412	5.29972	5.53122	6.14235	6.06606	5.97604	6.39879	5.59676	5.85113	5.71204	5.3859	6.43686	6.00102	6.32014	6.09998	5.4441	6.28004	6.25081	5.5447	5.75616	5.7145		0.458934	0.357037
10795218	solute carrier family 17 (sodium phosphate), member 3	AB025223	Slc17a3	NM_153622	Rn.16357///Rn.16357	1.18e-06	5.58e-05	8.9781	0.691371	-0.121734	9.29122	9.27407	8.97444	9.25536	9.12815	8.87699	9.89645	8.86188	9.01291	9.904	8.71019	8.84298	9.37468	8.48278	8.68811	9.60489	8.71316	8.67689	9.68081	9.11418	8.92548	10.0749	9.20625	9.56338	9.42531	8.92839	9.63064	9.1061	9.93449	9.78845	8.61832	9.1119	9.59781	8.57041	8.49141	8.93494		0.388836	0.482642
10705872	actin, gamma, cytoplasmic 1 | similar to actin, gamma 2, smooth muscle, enteric		Actg1|LOC360902	XM_001058533|XR_005722|XR_007671	Rn.106826///Rn.106826///Rn.160875	6.06e-06	0.000199363	10.3167	0.689357	0.0576271	11.4922	10.19	10.3242	10.9286	10.2418	10.2059	10.9034	10.1986	10.1088	11.0109	10.7012	10.4737	11.1451	10.406	10.3326	10.5155	10.2667	10.0367	11.0562	10.4028	10.6456	11.0447	10.2878	10.5541	10.218	10.0247	11.1802	10.0616	11.0783	10.8257	10.3098	10.1471	10.8917	11.1804	10.6972	10.239		0.437611	0.395195
10770888	similar to actin, gamma 2, smooth muscle, enteric		LOC360902	XR_005722|XR_007671		6.58e-06	0.000211675	10.314	0.688416	0.0497537	11.4754	10.193	10.3108	10.9185	10.2131	10.2129	10.906	10.1947	10.1128	11.0118	10.7073	10.4681	11.1493	10.3893	10.3199	10.5023	10.2439	10.0288	11.0568	10.4065	10.6678	11.0393	10.2923	10.5462	10.2136	9.98434	11.1752	10.0689	11.0754	10.83	10.2972	10.1783	10.8885	11.1796	10.7018	10.2274		0.436047	0.398356
10930411	TG interacting factor 1	BC127461	Tgif1	NM_001015020	Rn.154349///Rn.154349///Rn.154349	1.39e-06	6.39e-05	5.95256	0.683997	0.0356599	6.74494	6.36571	6.19796	6.80272	5.92753	5.77308	6.37691	6.40361	5.80816	6.94861	5.76908	5.84664	6.40372	6.08937	6.14702	6.99423	6.04081	6.13368	6.50653	6.49079	6.14993	6.652	5.58226	5.61137	6.11329	5.71645	6.78956	6.01131	6.5072	6.10493	6.04277	6.4239	6.80732	6.35355	6.08326	6.25099		0.427984	0.36003
10767767	B-cell translocation gene 2, anti-proliferative	M60921	Btg2	NM_017259	Rn.27923///Rn.27923///Rn.27923	1.41e-06	6.46e-05	6.46202	0.682351	-0.0356166	7.34753	6.5677	6.48238	7.25508	6.53172	6.45988	6.73513	6.68147	6.33214	7.57424	6.21375	6.26953	7.04335	6.21917	6.26092	7.28375	6.27583	6.68423	6.7935	6.72465	6.26361	7.28816	6.55918	6.66144	6.19655	6.13897	7.23894	6.39561	7.01986	6.55134	6.30734	6.61858	7.60153	6.8219	6.73114	6.36122		0.447312	0.405707
10843838	1-acylglycerol-3-phosphate O-acyltransferase 2 (lysophosphatidic acid acyltransferase, beta) (predicted)		Agpat2_predicted	NM_001107821	Rn.55456///Rn.55456	1.82e-10	5.77e-08	8.62619	0.681585	-0.257155	9.56693	8.86995	9.06283	9.51199	8.57366	8.56007	9.35902	8.18224	8.34124	9.20943	8.42124	8.36751	9.24119	8.47327	8.65488	8.99302	8.36459	8.35406	9.27937	8.95272	8.69793	9.49863	8.26987	9.10492	8.82087	8.04456	9.26849	8.40374	9.39593	9.17203	8.97388	8.84862	9.19727	8.58814	8.66667	8.79418		0.492257	0.39217
10705313	cytochrome P450 monooxygenase CYP2T1	AF368269	Cyp2t1	NM_134369	Rn.144661///Rn.144661///Rn.144661	8.49e-08	6.61e-06	7.60107	0.678461	0.0594977	8.18125	7.44612	7.58988	8.35215	7.93848	7.54487	8.54058	7.85819	7.70045	8.02093	7.73887	7.55103	7.93372	7.49467	7.9903	8.28863	7.64408	7.25248	8.40077	7.86677	7.68766	8.58091	7.3022	7.71799	7.69338	7.46446	8.54213	7.78067	8.42377	8.25327	7.5899	7.9501	7.83628	7.7235	7.76577	7.58262		0.346166	0.375456
10896772	squalene epoxidase	BC097330	Sqle	NM_017136	Rn.33239///Rn.33239///Rn.33239	0.0244271	0.0998807	8.0396	0.678056	0.674956	8.81183	7.59508	6.85074	8.80352	8.18749	8.94418	8.86324	8.46202	7.67723	9.12011	8.46067	8.66774	8.97669	8.85214	7.53402	8.83737	8.08345	6.98245	8.41589	7.39555	7.85976	9.05889	9.37741	8.09257	8.16182	8.93767	9.16803	8.37058	8.47562	7.23825	7.76431	7.10139	8.84241	9.69955	7.61988	8.17092		0.677296	0.752471
10752352	similar to Proline oxidase, mitochondrial precursor (Proline dehydrogenase)		LOC680409			1.78e-07	1.24e-05	8.48868	0.675518	0.0106318	8.708	8.26365	8.09679	9.22955	8.32915	8.17039	9.56349	8.72847	8.52962	9.08274	8.57534	8.81947	9.21012	8.52558	8.53037	9.09907	8.41608	8.42988	9.28975	7.88446	8.22607	9.36806	8.55951	8.36634	8.58849	8.38662	9.4074	8.43651	8.79447	9.034	9.05686	8.61425	9.18377	8.53659	8.92497	8.08032		0.446894	0.421036
10935177	claudin 2 (predicted)		Cldn2_predicted	NM_001106846	Rn.93431///Rn.93431	3.04e-05	0.000702153	8.6247	0.67486	0.214676	9.6274	9.5365	8.96217	9.24985	9.00896	8.77363	9.41897	8.69954	8.11415	9.09272	8.48211	8.46167	9.15666	8.72186	8.58534	8.88216	8.78846	8.62957	9.54154	9.22719	8.81934	9.65668	8.75705	8.8958	8.69664	8.90341	9.56252	9.26462	9.40421	9.10321	8.89411	9.16034	8.89875	8.92834	8.29854	9.12756		0.465782	0.334301
10758050	epimorphin	L20823	Epim	NM_012748	Rn.10623///Rn.10623///Rn.10623///Rn.10623///Rn.10623	2.3e-09	4.17e-07	7.59271	0.674267	-0.0981496	8.12873	7.84012	8.05353	8.55913	7.76787	7.56372	8.42028	7.46989	7.67123	8.05675	7.64723	7.38371	8.36088	7.28938	7.58451	7.95548	7.337	7.25332	8.32149	8.02688	8.1686	8.39029	7.43149	8.00835	7.63931	7.27373	8.33865	7.70007	8.30651	8.27978	8.10117	8.04538	8.08577	7.53441	7.39064	7.83142		0.369621	0.396687
10801520	potassium intermediate/small conductance calcium-activated channel, subfamily N, member 2	U69882	Kcnn2	NM_019314	Rn.44421///Rn.44421///Rn.44421	1.01e-06	4.98e-05	5.65243	0.672864	-0.357353	6.18033	5.33301	5.9693	6.93002	5.37546	5.03058	6.21762	5.16671	6.41441	6.19315	5.50966	5.57198	6.15695	5.24578	5.6391	5.61194	5.21475	5.53057	6.45525	5.91786	6.38592	6.32799	5.24993	5.82384	5.63463	4.90717	6.3023	5.34707	6.6885	6.20842	5.29502	6.09112	6.63101	5.63913	6.08894	5.12447		0.578186	0.515391
10931147	STEAP family member 3	BC085696	Steap3	NM_133314	Rn.16304///Rn.16304	1.21e-06	5.68e-05	7.19454	0.669602	0.075857	8.23981	7.51452	7.8792	7.77954	7.71949	7.23291	7.73085	7.46762	7.16621	7.73584	7.09306	6.92341	8.09824	7.36606	7.58005	7.46391	7.14093	6.92309	7.76408	7.82736	7.87042	7.67913	7.12868	7.50559	7.26823	6.85007	8.026	7.23177	8.0724	7.91573	7.60431	7.79684	7.86418	7.43588	6.93855	7.59834		0.380073	0.371698
10861751	WD repeat domain 91		Wdr91			6.37e-09	8.89e-07	6.28294	0.665894	0.172256	6.77894	6.60852	6.87621	6.96165	6.46908	6.32401	7.07325	6.68016	6.61753	6.99781	6.26963	5.99802	7.0501	6.46201	6.31584	6.70694	6.46925	6.43795	7.01905	6.73388	6.79911	6.75494	6.35534	6.33021	6.30714	6.20575	7.07745	6.63048	6.772	6.99033	6.95264	6.78218	7.20363	6.55513	6.07037	6.17833		0.326931	0.320134
10758134	ubiquitin C	BC103477	Ubc	NM_017314	Rn.3761///Rn.3761///Rn.3761///Rn.3761	0.00115438	0.0113479	8.345	0.664071	-0.330374	8.66079	8.64337	8.85732	9.34147	8.64759	8.26864	9.28177	8.59268	8.36332	9.27213	6.95318	7.33786	9.28739	7.69007	9.02904	9.32482	7.80461	8.92154	9.23715	9.27187	9.03339	8.9214	6.87439	7.72571	8.45901	8.29811	8.60606	8.24914	8.57075	8.89417	8.43549	9.21451	8.71088	9.02182	9.12329	8.56059		0.734307	0.618455
10922745	neuronal PAS domain protein 2 (predicted)		Npas2_predicted	NM_001108214	Rn.8285///Rn.8285	2.63e-06	0.000104398	5.5421	0.659057	0.0813034	6.09062	6.05174	6.38164	6.08409	5.96141	5.82661	6.19586	5.53655	5.65499	6.00403	5.59501	5.27776	6.27483	5.92889	5.98976	6.328	5.6365	5.6625	5.79012	6.17166	6.29108	5.84995	5.46337	5.33316	5.68793	5.49075	6.62116	5.65125	6.25511	6.14484	5.81258	6.05236	6.77532	5.34694	5.2119	5.68199		0.31672	0.40728
10865855	FK506 binding protein 4	AF531427	Fkbp4		Rn.23741///Rn.23741	2.92e-06	0.000113852	8.84264	0.65866	-0.233075	9.43868	8.42722	8.73128	9.52167	8.50706	8.69324	9.83508	8.23679	8.33438	9.73955	9.08316	9.33472	9.73988	8.39626	8.9182	9.14281	8.30388	8.91067	9.63309	8.46588	9.11619	9.60939	8.75588	8.62941	8.58845	8.49217	9.31625	8.34879	9.31136	9.18876	8.68436	8.86071	9.5391	9.36209	9.42987	8.82038		0.57125	0.443957
10925478	alanine-glyoxylate aminotransferase	M35270	Agxt	NM_030656	Rn.9931///Rn.9931///Rn.9931	4.62e-05	0.000985503	8.28129	0.658649	0.120865	8.71753	8.41478	9.25334	9.42888	9.00226	8.51599	8.83408	8.66243	8.39854	8.88776	7.9943	7.8271	8.90144	8.2513	9.12785	8.8934	8.17918	8.49473	9.03462	8.83672	8.97527	8.88396	7.86897	7.9725	8.36432	8.58829	8.70872	8.46382	9.06761	8.53862	8.94774	8.8204	9.38263	8.60881	8.33473	8.3424		0.470199	0.380409
10723560	transmembrane protein 135	BC085115	Tmem135	NM_001013896	Rn.19940///Rn.19940///Rn.19940	3.36e-06	0.000128434	8.68285	0.657473	-0.10488	9.48455	8.56832	9.11041	9.51856	8.8566	8.72897	9.53961	8.21019	8.59557	9.33405	8.68379	8.24719	9.13825	8.58178	8.75694	8.86266	8.06372	8.48142	9.28713	8.82436	8.96925	9.66349	8.68335	9.12775	9.21026	8.89717	9.13809	8.86608	9.4591	9.63737	8.56665	8.50984	9.02102	8.35905	8.47441	8.59724		0.481302	0.403405
10786108	retinoic acid receptor, beta		Rarb	XM_001059459		5.08e-09	7.38e-07	7.55948	0.657033	-0.332211	8.18847	7.52202	7.82482	8.14948	7.3952	7.74423	8.55384	7.29967	7.57347	7.83218	7.10945	7.40692	8.08262	7.23841	7.50109	7.6222	7.08002	7.32759	8.4921	7.76608	7.92168	8.4839	7.07114	7.9056	7.38242	7.17913	8.21015	7.08606	8.24663	8.70831	7.39961	7.78981	8.02824	7.58632	7.68527	7.45031		0.419618	0.478196
10911589	cAMP-regulated phosphoprotein 19	BC058461	Arpp19	NM_031660	Rn.112577///Rn.112577///Rn.112577///Rn.112577///Rn.112577	7.09e-10	1.61e-07	8.53504	0.654449	-0.0064271	9.14314	8.79752	8.55082	9.14081	8.5985	8.22203	9.14725	8.4544	8.50372	9.5192	8.36702	8.39945	8.9637	8.47173	8.66713	9.11663	8.76568	8.47015	9.26825	8.878	8.33388	9.32574	8.42042	8.7047	8.57355	8.39639	8.98573	8.58228	9.28891	8.93627	8.44406	8.67628	9.4382	8.70107	8.77742	8.62928		0.40631	0.321063
10844183	carnitine acetyltransferase	BC083616	Crat	NM_001004085	Rn.6249///Rn.6249///Rn.6249	0.0014106	0.0132083	7.19066	0.646559	0.0794095	7.67402	7.63307	7.48244	8.00247	7.39949	7.028	8.0044	7.04443	7.01944	8.51372	6.80297	7.11827	8.21553	7.62834	7.09546	8.14004	6.89232	6.74111	7.11775	7.32565	7.07649	7.75147	7.60017	7.57767	7.379	7.29249	7.80964	7.11081	7.53328	7.04266	7.54173	7.6388	8.24169	7.65964	6.86406	7.79776		0.511625	0.419697
10866417	heme binding protein 1 (predicted)		Hebp1_predicted	NM_001108651	Rn.6886///Rn.6886	2.12e-09	3.97e-07	8.3297	0.645997	-0.0269088	8.84122	8.20392	8.54962	9.12242	8.38137	8.42738	9.17128	8.2187	8.17835	8.9917	8.26239	8.11573	8.74122	8.32309	8.40709	8.90309	8.52772	8.17649	9.08487	8.45027	8.59217	9.04395	7.84667	8.46605	8.66746	8.31501	9.13407	8.64582	8.86279	8.90482	8.20321	8.35771	8.90698	8.20437	8.33326	8.27293		0.390158	0.335339
10807632	cytochrome b5 type B	BC072535	Cyb5b	NM_030586	Rn.10249///Rn.10249///Rn.10249	9.14e-07	4.59e-05	8.1488	0.643205	0.12136	8.59639	8.23646	8.03899	8.5052	8.38088	8.24575	8.84013	8.25086	7.74308	9.09693	8.15796	8.51734	8.71007	7.81267	8.07567	8.54279	8.41775	8.16323	8.8809	7.96602	8.15937	8.90719	8.29733	8.08103	8.29484	8.4694	9.04359	8.20771	8.9481	8.50625	7.84906	7.85501	8.92647	8.43683	8.2905	7.8546		0.360986	0.384671
10854558	tripartite motif-containing 24	BC107915	Trim24	NM_001044266	Rn.202658///Rn.202658///Rn.202658	0.000560616	0.00679126	5.8574	0.640195	-0.144049	6.61659	5.42739	5.57967	6.20166	5.74248	5.74291	7.68014	5.43194	5.79023	6.86034	5.54347	5.72831	5.9916	5.92321	5.5891	6.05699	5.72595	5.51488	6.24343	5.97852	5.47088	7.31449	5.65674	6.41662	5.65822	5.7874	5.71273	5.85362	7.00271	6.15542	5.7458	5.78746	6.13504	5.75536	5.79645	6.21158		0.691499	0.437682
10891104	ectonucleoside triphosphate diphosphohydrolase 5	BC062044	Entpd5	NM_199394	Rn.63533///Rn.63533///Rn.63533	1.01e-06	4.98e-05	8.5696	0.638432	0.00181696	8.95946	8.96888	8.49291	9.11539	8.71038	8.49935	9.27018	8.48221	8.45269	9.64653	8.69442	8.59829	9.07545	7.93966	8.20114	9.03315	8.46217	8.33033	9.38457	8.73745	8.87215	9.46267	9.01825	8.79951	8.69139	8.57253	9.44217	8.45009	9.0808	8.96256	8.81082	8.79628	9.06346	8.81306	8.39799	8.78726		0.375406	0.380873
10715546	stearoyl-Coenzyme A desaturase 2	AB032243	Scd2	NM_031841	Rn.83595///Rn.83595///Rn.83595	2.07e-06	8.71e-05	5.94178	0.638071	0.142891	6.59975	6.12965	5.89536	6.20133	5.98208	6.23471	6.83822	6.12995	5.79391	6.90137	5.76645	6.00067	6.47059	6.16321	5.87054	6.18813	6.31596	5.63979	6.53797	6.04003	6.06144	6.75849	6.19814	6.01703	5.89068	5.96091	6.60966	6.03571	7.08976	6.23615	5.95005	5.94664	6.52676	6.20959	5.93974	6.01768		0.381689	0.328992
10860548	carnitine O-octanoyltransferase	U26033	Crot	NM_031987	Rn.4896///Rn.4896///Rn.4896	0.00247971	0.0202149	9.4593	0.636875	0.256333	9.92778	10.281	10.0536	10.1199	10.2982	9.00897	10.389	9.38888	9.80249	10.2069	9.34399	9.23405	10.3065	10.1231	9.79034	9.8421	9.0742	9.29417	9.63066	10.2064	9.50607	10.3166	9.7493	9.98142	9.95285	9.95829	9.77503	10.009	10.6442	9.93423	9.79472	10.0998	10.0613	9.49567	8.92628	9.47415		0.474896	0.398283
10920541	cAMP-regulated phosphoprotein 19		Arpp19	NM_031660	Rn.112577///Rn.112577///Rn.112577	4.45e-09	6.72e-07	8.5238	0.636475	-0.00201798	8.97463	8.75328	8.5646	9.17572	8.61198	8.18351	9.1106	8.44542	8.52893	9.50952	8.34725	8.38009	8.94296	8.47708	8.62128	9.08282	8.78214	8.45873	9.26842	8.88007	8.37014	9.29032	8.3816	8.69959	8.55816	8.39395	8.97955	8.60114	9.23333	8.90704	8.43764	8.69974	9.44833	8.65543	8.77585	8.60548		0.397642	0.315362
10702955	similar to Ab2-076 (predicted)		RGD1562948_predicted	XM_344812		0.00691511	0.0421519	7.53447	0.635353	0.578596	7.92197	7.14442	7.24129	8.14892	7.87709	8.44566	7.90025	8.1792	7.39888	8.56072	8.05667	7.68858	8.24549	7.79875	7.0029	7.99807	7.46885	6.79744	8.16302	7.33307	7.93755	8.3465	8.86982	7.58351	7.78414	8.34902	8.48945	7.65543	8.08765	7.49501	7.48039	6.71759	8.68083	8.76277	7.11778	7.45977		0.446779	0.603271
10813214	3-hydroxy-3-methylglutaryl-Coenzyme A synthase 1		Hmgcs1	NM_017268	Rn.5106///Rn.5106	0.0185494	0.0835985	10.6117	0.634373	0.449345	11.5004	10.7665	10.2888	11.448	10.9644	11.4089	11.1466	10.9124	10.5032	11.4158	10.6823	10.5522	11.1539	10.8661	10.0691	11.1605	10.4466	9.63524	11.2155	10.914	11.0222	11.5656	11.6938	10.9604	11.086	11.4191	11.7469	11.0526	11.1487	10.394	10.6953	10.0976	11.0572	11.5123	9.74498	11.0029		0.417374	0.575327
10733553	interferon regulatory factor 1	M34253	Irf1	NM_012591	Rn.6396///Rn.6396///Rn.6396///Rn.6396	2.36e-07	1.56e-05	5.8105	0.63435	0.0264311	6.622	6.17501	6.40286	6.82659	5.98152	5.82712	6.39549	5.73015	5.69364	5.96064	5.75561	5.92202	6.11434	5.86337	5.79224	6.2054	5.86353	5.83439	6.75383	6.36617	6.08301	6.51359	5.66904	5.82465	5.79686	5.81523	6.62559	5.55498	6.24398	6.45646	6.25665	6.13582	6.62035	6.299	5.93124	5.65411		0.37471	0.341137
10883808	development and differentiation enhancing factor 2 (predicted)		Ddef2_predicted	NM_001108704	Rn.7704///Rn.7704	8.35e-10	1.85e-07	5.6428	0.63381	-0.0180686	6.28263	5.83668	5.99231	6.35779	5.82882	5.79898	6.17501	5.68414	5.45718	6.51507	5.72742	5.37602	6.40738	5.85603	5.94213	5.89269	5.72423	5.63878	6.26901	5.78783	5.95366	6.28598	5.3879	5.65601	5.7527	5.3947	6.32153	5.55191	6.31401	6.12634	5.9206	6.15616	6.37187	5.46743	5.58996	5.87276		0.354228	0.319908
10761526	acetoacetyl-CoA synthetase	BC061803	Aacs	NM_023104	Rn.9215///Rn.9215///Rn.9215	0.000646288	0.00750691	5.79925	0.633803	0.43406	6.39547	5.55177	5.34336	6.09333	5.99916	6.04309	7.11035	6.46391	5.60839	6.79758	6.11251	5.89085	6.74656	6.17739	5.84272	5.86539	5.9385	5.73494	6.49507	5.76703	5.8131	6.44493	6.26323	5.73181	5.82297	6.29241	6.63924	5.80773	6.24263	6.01749	5.89407	5.52413	6.34858	7.04494	5.79294	5.76901		0.513063	0.383272
10850631	similar to RIKEN cDNA 2310001A20	BC105824	RGD1308874		Rn.2352///Rn.2352///Rn.2352	6.63e-07	3.54e-05	8.56446	0.630207	-0.0113386	9.22643	8.80183	8.62958	9.18979	8.90367	8.72929	9.33149	8.74759	8.16422	9.18534	8.37953	8.3843	9.15724	8.25223	8.61538	8.87881	8.19991	8.3983	9.12828	8.52359	8.85993	9.55726	8.97929	8.72838	8.89027	8.48571	9.39159	8.54564	9.28607	9.14369	8.3979	8.92575	8.86006	8.48455	8.48226	8.73869		0.37727	0.363901
10793310	steroid 5 alpha-reductase 1	J05035	Srd5a1	NM_017070	Rn.4620///Rn.4620///Rn.4620///Rn.4620	0.000895468	0.00946955	10.0964	0.629551	-0.19664	10.3002	9.80823	10.9846	10.442	10.3156	9.65493	11.0517	10.021	10.8914	10.3916	9.81422	9.85817	10.5282	9.52673	9.91572	10.1086	9.90075	9.46306	10.6606	10.6656	9.78025	11.018	10.1749	11.0134	10.5217	10.0339	10.7144	9.44616	11.3206	11.3204	9.05009	9.67954	10.8556	9.86482	10.1963	9.17246		0.484192	0.655573
10830063	apoptosis-inducing factor, mitochondrion-associated 2		Aifm2	NM_001108534	Rn.1357///Rn.1357	1.55e-10	5.19e-08	6.09602	0.624615	-0.0474045	6.65897	6.29915	5.93164	6.56393	6.34707	6.09047	6.85173	6.11877	5.97227	6.7559	6.07145	6.01499	6.56611	5.79454	6.04752	6.5951	6.01854	5.85267	6.71575	6.31693	6.08049	6.97782	6.02163	6.40572	6.04937	5.97086	6.68399	5.9311	6.7455	6.67659	6.36391	5.95019	6.85625	6.1636	6.00443	6.37824		0.325549	0.35317
10746976	topoisomerase (DNA) 2 alpha		Top2a	NM_022183	Rn.90996///Rn.90996///Rn.90996	0.000664422	0.00763587	5.20383	0.624229	0.0444561	5.82649	5.43393	5.34252	6.03981	5.32036	4.89575	6.79821	4.93514	5.15005	6.17525	4.91442	4.86603	5.74396	5.25752	5.27192	5.11518	5.31652	5.24819	5.53863	5.50834	5.47243	5.81863	5.54353	5.27662	5.4137	5.23599	6.28223	5.43058	6.01843	5.06797	5.17127	5.11634	5.51197	5.28055	5.20212	5.57822		0.613826	0.295981
10891445	stonin 2 (predicted)		Ston2_predicted			7.16e-09	9.71e-07	5.68461	0.622341	0.0585507	6.44843	6.03626	6.07011	6.24694	5.72184	5.88578	6.69155	5.57163	5.68994	6.09219	5.76693	5.45242	6.44332	5.90541	5.74389	6.24509	5.57255	5.54712	5.99946	6.03059	5.91181	6.24037	5.88311	5.87709	5.47233	5.63734	6.26801	5.8163	6.47395	6.37681	5.95098	6.0732	6.15727	5.81328	5.89999	5.65219		0.365612	0.283787
10790948	Jun D proto-oncogene	BC062053	Jund	NM_138875	Rn.46225///Rn.46225	0.00104873	0.0106108	6.75339	0.620226	0.319329	7.57961	7.00838	7.19282	7.54063	7.16192	6.89489	7.49855	6.71091	6.27504	7.36972	6.99741	6.96125	7.623	7.7224	7.09048	7.3331	7.06189	6.89425	7.30865	7.03662	6.57997	7.11247	6.58357	6.54562	6.47255	6.91932	7.63005	6.76078	7.21434	6.72724	7.0686	7.0706	7.54604	7.73629	6.93728	7.04625		0.379043	0.376179
10894100	phosphatidic acid phosphatase type 2c	AF503611	Ppap2c	NM_139252	Rn.3301///Rn.3301///Rn.3301	0.0035587	0.0264017	7.00077	0.618539	0.198586	7.39715	7.36908	6.80575	7.38075	6.76107	6.95083	7.58821	6.95383	6.93717	8.07102	7.25722	7.3892	7.60125	6.63767	6.78862	7.44541	6.98028	6.54621	7.67571	7.06235	6.68293	8.06251	7.9251	7.53521	6.44765	7.13142	7.17032	7.10513	7.58003	7.71088	7.45335	7.07215	7.74848	8.04249	6.86847	7.33144		0.377878	0.472996
10836019	kynureninase (L-kynurenine hydrolase)	U68168	Kynu	NM_053902	Rn.10575///Rn.10575///Rn.10575	0.000400582	0.00532022	9.90709	0.614356	0.0716065	10.7323	10.2948	10.4557	10.4429	10.3595	10.253	10.5747	9.80256	9.81729	10.5516	9.79142	9.15234	10.563	10.2133	9.98262	9.98629	9.72679	9.55439	10.5126	10.4766	10.5641	10.6174	9.98163	10.2467	10.5207	10.0924	10.7609	10.3829	10.6163	10.54	10.0662	10.2609	10.3594	9.45773	9.45756	10.2547		0.45482	0.378419
10853471	cytochrome P450, subfamily 51	BC087033	Cyp51	NM_012941	Rn.107152///Rn.107152///Rn.107152	0.00180471	0.0158593	10.3606	0.614001	0.338714	10.8987	10.0635	10.174	10.9349	10.5413	10.8893	10.9311	10.6249	10.3028	11.3466	10.5299	10.7124	11.1724	10.8306	10.0895	11.0315	10.1909	9.75503	10.7301	10.1586	10.6548	11.0357	11.0568	10.5016	10.5804	10.8678	11.2039	10.5192	10.9625	10.2373	10.1082	10.0409	11.211	11.1328	9.70083	10.4428		0.367373	0.47005
10769476	ATPase, Na+/K+ transporting, beta 1 polypeptide	J02701	Atp1b1	NM_013113	Rn.8925///Rn.8925///Rn.8925	4.06e-05	0.000886198	7.19901	0.609234	-0.091306	7.74081	7.465	6.96818	8.13274	6.64301	6.74031	8.1754	6.97014	6.93924	7.89898	6.91376	7.4686	7.74013	7.52446	6.3759	7.98437	7.39708	7.36776	7.55051	6.86812	6.84894	7.78733	6.95091	7.31191	6.68988	7.09098	7.65554	7.03183	7.50531	7.58899	7.11341	7.10187	7.93882	7.44719	8.04886	7.02552		0.54725	0.429832
10870462	similar to novel protein (predicted)		RGD1564074_predicted			6.71e-08	5.49e-06	5.9182	0.607699	0.0278348	6.32735	6.37657	6.05276	6.53581	6.08032	5.96231	6.77277	5.86493	5.6003	6.64975	5.69124	5.90803	6.49571	6.10883	5.80932	6.28665	6.02915	5.83933	6.38289	6.06262	6.0311	6.61771	5.69527	6.12773	5.91685	5.91509	6.72454	6.28931	6.82056	6.34207	5.9678	5.92726	6.35498	5.84019	5.77952	6.21153		0.377935	0.307621
10727375	T-cell, immune regulator 1, ATPase, H+ transporting, lysosomal V0 protein A3	BC061859	Tcirg1	NM_199089	Rn.12627///Rn.12627///Rn.12627	3.53e-08	3.37e-06	7.02041	0.605692	-0.103832	7.48846	6.94234	7.27149	8.11523	7.21973	6.82659	7.58069	6.8591	7.07632	7.55491	6.86514	7.00983	7.77373	6.8547	7.16961	7.06712	6.8054	6.86574	7.7181	7.13307	7.50557	7.76309	7.11133	7.09643	6.95316	6.71015	7.86543	6.70915	7.45031	7.50442	7.41604	7.65621	7.63173	7.1145	7.24113	7.09407		0.389506	0.358429
10894999	transmembrane and coiled coil domains 3		Tmcc3	NM_001108084	Rn.19106///Rn.19106	3.02e-07	1.89e-05	5.8814	0.605259	0.162897	6.54684	6.12847	5.90157	6.71972	6.15726	6.05854	6.44627	6.23645	5.54914	6.67487	5.85857	5.84496	6.84474	5.84709	5.92273	6.38776	5.87942	5.97116	6.32053	6.01653	6.14695	6.29716	5.98864	5.91281	5.95486	6.16909	6.59734	5.85516	6.39155	6.38825	6.05471	5.96713	6.2249	6.40701	5.75028	6.00946		0.363536	0.269408
10872959	galactose-4-epimerase, UDP	BC097293	Gale	NM_080783	Rn.29908///Rn.29908///Rn.29908	5.94e-08	5.01e-06	5.82292	0.601081	0.143451	6.47348	5.67211	6.19104	6.51858	6.17072	6.04936	6.21712	5.78943	5.62707	6.60214	5.8777	5.88003	6.42104	6.05408	5.88255	6.1867	5.60529	5.87745	6.44674	5.86532	6.27508	6.44151	6.10558	5.72331	5.95465	5.94211	6.33982	5.78772	6.56725	6.34067	5.81501	5.77527	6.533	6.36474	5.84358	5.62793		0.329736	0.30308
10777290	cytoplasmic polyadenylation element binding protein 2 (predicted)		Cpeb2_predicted	NM_001108361	Rn.162283///Rn.162283	4.28e-09	6.58e-07	7.04069	0.599444	-0.0761805	7.77374	7.74487	7.19618	7.47775	7.17979	6.89943	7.80282	7.0156	7.21499	7.79854	6.83515	6.87291	7.65528	6.85469	6.664	7.29071	6.79482	6.84846	7.67002	7.47928	7.43595	7.84961	7.23986	7.06087	7.13637	6.69112	7.85312	7.07333	7.41024	7.54166	7.46475	7.45406	7.55812	6.99623	6.97515	7.31734		0.384218	0.351826
10869202						1.56e-09	3.11e-07	6.69136	0.596469	-0.174369	7.22313	7.03795	6.6321	7.3598	6.61178	6.79814	7.46554	6.38382	6.39159	7.38313	6.49618	6.8528	7.40885	6.90284	6.705	6.93541	6.34015	6.61478	7.14447	6.84964	7.0284	7.01545	6.72155	6.7215	6.61794	6.32451	7.43354	6.29998	7.17243	7.28532	6.94448	6.72077	7.62691	6.5721	6.73751	6.79664		0.397869	0.349831
10813992	similar to keratin complex 1, acidic, gene 18	BC091275	LOC683212	XR_008208|NM_053976		0.000161655	0.00264042	7.02719	0.596372	0.164548	7.46536	7.40365	7.46224	7.98353	7.17656	6.77202	7.5073	6.91036	6.84366	7.73332	7.12049	7.14959	7.44042	7.01499	7.02082	7.56962	6.99768	6.56316	7.955	7.21961	7.36648	7.7996	7.17607	7.40805	7.43009	7.37216	7.80391	7.08464	7.56754	7.0834	7.04635	7.2902	7.57382	7.87273	7.16753	6.88345		0.365666	0.342063
10905804	cytochrome b5 reductase 3	BC062066	Cyb5r3	NM_138877	Rn.35994///Rn.35994///Rn.35994	4.54e-09	6.76e-07	9.45286	0.595258	-0.0993025	9.87791	9.26206	9.54801	10.3652	9.61296	9.70872	10.1817	9.29275	9.25004	10.0945	9.40048	9.40677	10.0887	9.59405	9.72162	9.87978	9.36633	9.53048	10.086	9.42548	9.83472	9.82542	9.07362	9.26502	9.59694	9.12491	10.1545	9.06056	9.88423	10.0232	9.72308	9.80899	10.1163	9.65637	9.44041	9.42453		0.383182	0.333044
10745323	WD repeat and SOCS box-containing 1	BC098720	Wsb1	NM_001042561|NM_001025664	Rn.18535///Rn.18535///Rn.18535///Rn.18535	0.000452376	0.00579571	8.70289	0.594839	-0.0968763	9.03753	7.87737	8.53694	9.73232	8.29666	8.4996	10.0789	8.14179	8.46589	8.94375	8.98152	8.84601	9.18776	8.72343	8.46299	8.93426	8.85329	8.90493	8.78984	8.53579	7.95778	9.73658	8.37577	9.32258	8.48233	8.1642	9.0009	9.0943	9.69894	9.41006	7.69295	8.78174	9.02189	8.82312	8.72305	8.37869		0.634147	0.497025
10828357	proteosome (prosome, macropain) subunit, beta type 9 | transporter 1, ATP-binding cassette, sub-family B (MDR/TAP) | transporter 2, ATP-binding cassette, sub-family B (MDR/TAP) | similar to butyrophilin-like 8 (predicted) | RT1 class II, locus Da | RT1 class II, locus Db1 | major histocompatibility complex, class II, DM beta | major histocompatibility complex, class II, DM alpha | RT1 class II, l…	BC091161	Psmb9|Tap1|Tap2|RGD1562488_predicted|RT1-Da|RT1-Db1|Hla-dmb|Hla-dma|RT1-Ba|RT1-Bb|RT1-DOb|Btnl4|Btnl5|Btnl3|Tesb	NM_012708	Rn.13686///Rn.5892///Rn.10763///Rn.13686///Rn.25717///Rn.33311///Rn.35809///Rn.81283///Rn.83796///Rn.103146///Rn.198089///Rn.202962///Rn.202964///Rn.215279///Rn.13686	6.47e-05	0.00128309	7.06928	0.593723	0.141617	7.61964	7.32287	7.99722	7.62775	7.67621	6.85463	7.49114	7.03843	7.19084	7.5254	7.27099	6.7087	7.509	6.98251	7.32171	7.51216	7.08442	6.48119	7.76709	7.70407	7.42508	7.95877	7.13953	7.55363	7.51042	6.87819	7.88344	7.48622	7.76909	7.50309	7.12264	7.17704	7.7895	7.34159	7.14717	7.10769		0.370578	0.353588
10716925	androgen-induced 1		Aig1			0.000161331	0.00263987	5.76154	0.591946	0.328593	6.19658	6.2141	5.88868	6.45708	6.40557	5.49255	6.54821	5.80283	5.76453	6.91617	5.7574	5.73848	6.16086	6.07228	6.16641	6.46795	6.1437	5.79586	5.8106	6.26034	5.83963	6.0824	6.21575	5.97513	5.81391	6.43388	6.27647	6.0353	6.50948	6.00504	5.97368	5.99451	6.81102	5.94452	5.66892	5.84296		0.423491	0.268561
10745670	chemokine (C-C motif) ligand 6	BC079460	Ccl6	NM_001004202	Rn.7857///Rn.7857///Rn.7857	0.000124247	0.00213915	8.4312	0.587952	0.0431251	9.28244	8.33187	8.99684	9.25097	8.72619	8.48798	9.17885	8.38823	8.45669	8.75358	7.98262	8.00731	8.79565	8.54578	8.61884	9.41718	8.96466	8.60409	9.05173	8.57561	8.22114	9.02264	7.82292	8.24637	8.69566	8.45327	8.4875	8.80966	8.93617	9.03654	8.48236	8.41625	9.01658	8.5756	8.71555	8.23595		0.454204	0.347718
10729890	cytochrome P450, family 26, subfamily A, polypeptide 1	AF439720	Cyp26a1	NM_130408	Rn.81072///Rn.81072///Rn.81072	2.21e-05	0.00054677	5.43476	0.586988	-0.0217037	5.44688	5.73011	5.37508	6.02796	5.4269	5.4244	6.52599	5.16235	5.30686	6.21336	5.4136	5.511	6.18177	5.89015	5.50255	5.73485	5.63081	5.51964	5.64071	5.26276	5.49479	5.69856	5.2944	5.49982	5.32677	5.3183	6.55641	5.17187	6.06883	5.74789	5.36898	5.15469	6.41775	5.40914	5.3977	5.49189		0.413154	0.372676
10830854	ubiquitin D		Ubd	NM_053299	Rn.18473///Rn.18473	0.012431	0.0637955	6.41869	0.586454	-0.255836	6.24406	7.02187	7.85506	6.95409	7.16684	6.38441	7.16836	5.65387	6.34932	5.76005	5.5066	5.54126	6.70132	6.34601	5.27502	7.19837	5.20178	7.02264	7.73817	5.30308	6.5772	7.57581	6.45943	7.06305	6.49319	6.34903	6.38333	6.67832	7.71594	7.89808	6.74149	5.70607	6.7242	6.10383	5.90414	6.59154		0.766587	0.754456
10784355	emopamil binding protein-like (predicted)		Ebpl_predicted			0.000251482	0.00369519	8.14316	0.586129	0.176334	8.37015	8.29362	8.2954	8.44766	8.54649	7.77264	8.9372	8.50342	7.87032	8.95472	8.50534	8.30293	8.5414	8.12786	8.40615	8.64239	8.00474	7.70026	8.73197	8.29302	8.26104	9.12851	8.50801	8.48207	8.62448	8.34136	8.89822	8.42003	8.90015	8.84689	8.03835	8.18848	8.35217	7.91817	7.97696	8.41559		0.350132	0.350737
10829313	transient receptor potential cation channel, subfamily M, member 2	AY749166	Trpm2	NM_001011559	Rn.214495///Rn.214495///Rn.214495	1.92e-05	0.000493977	6.30214	0.58603	0.0744097	6.51503	6.79911	6.67992	6.74659	5.96068	6.4808	6.92302	6.45972	5.97037	7.07405	6.70269	6.50782	7.21596	6.2925	6.2913	6.21211	6.17138	6.43633	7.08473	6.25954	6.84451	7.17192	6.56592	6.22909	6.12665	6.3673	6.89366	6.323	6.71504	7.14607	6.61724	6.9229	6.95986	6.54575	6.28641	6.37964		0.33708	0.357428
10836849	integrin, alpha 6	AJ312934|AJ312933	Itga6		Rn.161799///Rn.161799///Rn.161799///Rn.161799	3.06e-05	0.00070617	6.4462	0.58583	0.0872092	7.34621	6.92023	6.26251	6.62985	6.78099	6.91461	7.03871	6.53243	6.21459	6.89448	6.2632	6.46593	7.27824	6.45066	6.1741	7.0508	6.45751	6.08308	7.15964	6.54932	6.39131	7.34914	6.42901	6.25718	6.41188	6.68885	7.30581	6.63193	6.95321	7.02132	6.36693	6.66292	6.35699	6.56615	6.52217	6.70018		0.353593	0.368146
10882645	ATP-binding cassette, sub-family G (WHITE), member 8	AF351785	Abcg8	NM_130414	Rn.161892///Rn.161892	1.82e-09	3.51e-07	5.41461	-0.332191	1.45534	5.07837	5.88999	5.10435	5.21783	7.10602	5.70279	5.06629	8.01339	5.47265	5.00099	6.50049	5.19724	5.17513	6.26307	5.57481	5.37805	6.36054	5.47377	5.17355	5.92796	5.74159	5.07147	7.40985	5.43578	5.04184	7.0955	5.09091	5.68365	4.77928	4.94142	7.08698	6.18083	5.01579	7.39711	5.35198	5.64088		0.958155	0.797517
10939467	serine (or cysteine) peptidase inhibitor, clade A (alpha-1 antiproteinase, antitrypsin), member 7	M63991	Serpina7		Rn.9948///Rn.9948	0.00351172	0.0261417	7.09553	-0.445414	0.771661	8.17813	8.698	7.30884	6.01031	8.69823	6.91002	5.82657	7.96622	7.28022	6.41911	6.51113	6.88342	6.02566	7.89657	6.33275	7.82057	8.38762	7.47733	6.06272	8.54024	5.601	6.91563	7.62915	7.52603	7.18422	8.87187	6.38673	7.8118	7.30688	6.7435	8.11375	7.92673	6.10556	7.0321	5.67286	7.83013		0.982304	0.92945
10930620	mt-Nd6 NADH dehydrogenase 6, mitochondrial		Nd6	NC_001665		2.24e-06	9.16e-05	6.28857	-0.402727	0.723485	5.39053	7.24992	6.16635	6.29864	6.35386	6.44424	6.35564	7.4467	6.13287	5.94291	6.61503	6.33681	5.28787	8.06592	6.16441	5.59261	7.00526	6.11715	5.69466	7.05095	6.05559	6.32143	6.7193	6.08701	6.33628	7.11468	6.15548	7.08443	6.17718	5.6686	6.43878	6.6727	5.74453	6.70329	6.55103	6.30314		0.542557	0.613586
10799241	isopentenyl-diphosphate delta isomerase	AF003835	Idi1	NM_053539	Rn.10780///Rn.10780///Rn.10780	0.00825287	0.0478629	8.25075	0.472705	0.719545	8.6361	7.94364	7.7465	8.83665	8.64219	9.13085	8.46739	8.92529	7.88832	9.17759	8.66213	8.68058	8.80704	9.13639	7.5015	8.88698	8.52106	7.46398	8.50855	8.10488	8.00774	8.83299	9.36863	8.33701	8.34896	9.19289	9.07578	8.54217	8.74575	7.69786	8.17077	7.36376	9.00872	9.74187	7.76455	8.39173		0.472532	0.635673
10809392	metallothionein 1a	BC058442	Mt1a	NM_138826	Rn.54397///Rn.54397///Rn.54397	0.000108453	0.00193136	11.5123	-0.570723	0.70609	10.4555	12.3313	12.4022	11.2647	12.442	10.4753	11.7665	12.4843	12.325	10.2941	12.2223	10.9145	10.8103	12.3142	12.1469	12.1028	12.4771	11.9311	10.4182	12.5724	11.0429	10.7609	11.4426	11.4132	10.9902	11.9954	10.4726	12.2293	10.2399	11.3833	12.4424	12.5085	11.3303	12.3585	12.2714	11.7779		0.877461	0.742905
10818846	fatty acid binding protein 2, intestinal	M35992	Fabp2	NM_013068	Rn.91358///Rn.91358///Rn.91358	0.00576405	0.0372236	6.41725	0.37814	0.705614	6.32234	6.64656	7.2308	6.6912	7.86882	6.5439	6.86676	7.40807	6.10068	6.91185	7.39325	6.01399	6.80793	6.86026	7.02018	5.87736	6.79742	6.23531	7.1595	7.62642	7.15013	6.90232	6.84529	6.46821	7.16729	7.44801	6.406	6.67407	7.21334	7.5016	6.6563	6.35731	6.88453	6.81062	6.48789	6.32075		0.56322	0.427845
10796411	metallothionein 1a	BC058442	Mt1a	NM_138826	Rn.54397///Rn.54397///Rn.54397	7.13e-05	0.0013802	11.5907	-0.578051	0.692591	10.5759	12.3594	12.4855	11.3436	12.4656	10.6048	11.799	12.5229	12.3441	10.3435	12.2894	11.037	10.92	12.3823	12.1927	12.1363	12.5186	11.9955	10.5267	12.6206	11.1162	10.8209	11.52	11.5161	11.0386	12.0871	10.5583	12.324	10.3341	11.4333	12.5236	12.5516	11.36	12.4395	12.3737	11.8155		0.850292	0.734692
10930622				NC_001665		1.61e-05	0.000432746	8.36194	-0.355985	0.605402	7.40474	8.45808	7.95412	8.00686	8.68266	8.54721	8.62884	9.06552	8.09407	8.08815	8.99424	8.78541	7.74538	9.66003	7.89358	7.83305	8.3113	8.09713	7.87686	8.76116	8.20832	8.20921	9.36739	8.72034	8.27905	8.98219	7.59576	9.14035	8.38898	8.07434	8.33642	8.39384	8.21931	8.50241	7.77933	8.59298		0.489524	0.52408
10796016	similar to 20-alpha-hydroxysteroid dehydrogenase (predicted)		RGD1564865_predicted	XM_001068218		0.00321772	0.0246584	7.33448	0.212277	-0.630502	7.41885	6.80418	7.45496	7.62527	6.37714	7.36312	7.26522	6.62815	6.98457	7.07847	7.99703	7.6655	7.22104	6.66538	6.98081	6.95587	5.86964	7.59419	7.84337	7.73963	7.79915	7.89054	6.8741	7.40151	7.78917	6.83485	7.99834	6.95807	8.1814	8.3346	6.74635	7.17919	6.74809	6.13143	7.27087	6.60688		0.466399	0.636402
10909724	apolipoprotein A-IV	M00002	Apoa4	NM_012737	Rn.15739///Rn.15739	0.00078294	0.00854446	10.0543	0.042898	-0.655495	10.4718	9.43588	10.0537	10.4317	9.17569	10.3412	9.63448	9.28496	10.2213	9.46353	9.93229	10.4014	10.141	9.33455	10.5807	9.89943	9.2406	9.69175	10.8202	9.68289	10.5439	10.434	9.14079	9.40543	9.89728	9.26312	9.76562	9.27883	9.86392	10.5955	9.78508	10.0804	9.64492	9.93821	10.4971	9.97873		0.482684	0.489142
10715364	glutamate oxaloacetate transaminase 1, soluble	J04171	Got1	NM_012571	Rn.5819///Rn.5819///Rn.5819	0.00602218	0.0383582	9.74589	0.0254096	-0.668362	9.07371	8.67562	9.14056	10.1972	8.58631	9.95525	10.475	8.80348	9.1193	10.3197	9.50153	9.63564	9.90204	9.23664	9.80071	9.54078	8.76751	10.5071	9.47688	8.4824	9.12372	9.74181	9.1893	9.6271	9.59537	8.90959	9.51114	9.03478	9.6491	8.91576	8.86283	9.48731	10.4524	9.66863	10.4888	9.03858		0.65834	0.53779
10819005	ELOVL family member 6, elongation of long chain fatty acids (yeast)	AB071986	Elovl6	NM_134383	Rn.46942///Rn.46942///Rn.46942	0.00036002	0.00487914	6.9675	0.444508	-0.692911	6.94068	5.50716	5.6461	7.16855	5.96664	7.15051	7.44229	6.0213	6.57507	7.82544	6.20851	8.14572	7.39003	6.05177	6.2208	6.41956	5.65899	6.23584	7.75936	5.38253	6.40032	8.08427	6.8486	7.50341	6.84979	6.27829	7.43379	5.91718	7.74335	7.87983	5.43705	5.15371	6.85697	7.52004	6.47455	6.80514		0.862031	0.84961
10747371	ATP citrate lyase	BC100618	Acly	NM_016987|NM_001111095	Rn.29771///Rn.29771///Rn.29771///Rn.29771///Rn.29771	0.000588973	0.00704077	9.56349	0.0735762	-0.707605	9.46844	8.16257	8.51853	9.71418	8.98408	9.94655	9.58481	8.92049	9.54665	9.38706	9.15421	9.98423	9.56529	8.48285	9.49342	8.75717	7.88741	9.37002	10.1619	7.77089	10.1552	9.99808	9.10739	9.73457	9.82699	8.96189	9.70776	8.62274	9.87388	10.1514	8.53572	8.14769	9.27485	9.58186	9.09809	9.00078		0.556029	0.711218
10748870	CD300 antigen like family member F	BC093593	Cd300lf	NM_001025111	Rn.130740///Rn.130740///Rn.130740	0.00118909	0.011601	7.12186	-0.484557	-0.762472	7.09386	6.59253	6.51928	6.58257	5.71935	6.77416	7.05736	6.87619	7.49675	6.1366	6.03969	6.99712	6.13855	6.02034	6.66946	6.63322	6.44469	6.80258	6.67056	7.11965	6.5437	6.89762	6.9569	7.61716	7.30989	6.04181	6.40722	6.83167	6.98492	6.88023	6.12835	7.54837	6.16499	6.30388	7.02792	6.94934		0.503939	0.451258
10736957	acetyl-coenzyme A carboxylase alpha	J03808	Acaca	NM_022193	Rn.44372///Rn.163753///Rn.217177///Rn.44372///Rn.163753///Rn.217177///Rn.44372///Rn.163753///Rn.217177///Rn.44372///Rn.163753///Rn.217177///Rn.44372///Rn.163753///Rn.217177	0.000415509	0.00546737	8.7333	-0.31393	-0.837999	8.02887	7.78299	7.60434	8.36663	7.87636	9.11189	8.38477	8.17923	9.12779	8.01617	7.96015	8.93118	8.44248	7.68354	8.32993	7.58124	7.20878	8.44552	8.83192	7.07281	8.70029	8.84819	8.38098	8.79582	8.80964	7.94194	8.48875	7.78215	8.56162	9.25068	7.61746	7.43474	8.23112	8.04458	8.32073	8.32383		0.519167	0.56732
10728736	dihydroxyacetone kinase 2 homolog (yeast)	BC098925	Dak	NM_001039031	Rn.55630///Rn.55630///Rn.55630	3.08e-06	0.000119809	9.79267	-0.0785988	-0.87152	9.39313	8.75783	9.07512	10.0403	9.01354	10.1319	9.76333	8.72812	9.75649	9.39752	9.24493	9.95639	9.73488	8.22324	9.61273	9.46081	8.61611	9.60576	9.85367	8.58696	9.7005	9.9634	9.40623	10.0043	9.57642	8.80465	9.34011	8.68523	9.74161	10.1681	9.08526	9.34671	9.71204	9.5683	9.63044	9.6796		0.48986	0.502056
10816675	pyruvate kinase, liver and red blood cell	M11709	Pklr	NM_012624	Rn.48821///Rn.48821///Rn.48821	4.02e-06	0.000143785	9.96883	-0.374085	-1.07319	9.55296	9.04423	9.52487	9.76106	8.92888	10.4448	9.15997	8.8658	10.0939	9.29994	9.26358	9.78053	9.52678	8.52381	9.89268	8.91165	8.61602	9.65047	9.90408	9.02828	10.1547	9.93837	9.24813	10.1507	10.1064	8.65763	9.41175	8.76133	9.84114	10.5294	9.04821	9.40062	9.29975	9.19557	9.69707	9.82679		0.480233	0.552917
10874126	solute carrier family 2 (facilitated glucose/fructose transporter), member 5	L05195	Slc2a5	NM_031741	Rn.10900///Rn.10900///Rn.10900	2.8e-06	0.00011004	8.19527	-0.572391	-1.33585	7.33151	6.52734	7.20197	7.98593	7.22186	8.10659	7.39086	6.50414	8.76869	7.03816	7.37265	8.14739	7.54324	6.38878	7.89405	6.82864	7.04127	7.89479	8.17798	6.63448	7.6103	7.99004	7.21949	8.21381	8.30627	6.27439	7.40581	6.74447	8.01466	8.50826	6.7017	7.02773	7.25945	6.96771	8.19091	7.93368		0.673731	0.661873
10796018	similar to 20-alpha-hydroxysteroid dehydrogenase (predicted)		RGD1564865_predicted			0.00023893	0.00357739	8.07883	0.319254	-1.43051	8.52579	7.80545	8.60157	8.90104	5.62477	8.04814	7.50677	6.30255	8.0206	7.7714	8.94909	8.28609	7.69734	7.48692	7.84553	7.66646	5.66968	8.1508	8.97922	8.70581	8.4643	8.62452	7.33071	8.01122	9.26625	5.92613	9.11858	6.42228	9.15674	9.1283	8.02107	8.03217	7.70079	6.12267	8.4127	6.4348		1.00287	1.07132
10908102		AJ240059				4.69e-06	0.000161054	6.70673	-0.585283	0.0339583	6.2027	6.62917	6.12586	5.9135	6.88153	6.81656	6.14195	7.13084	6.58376	5.59784	6.47598	6.91297	6.40976	7.01479	6.49737	5.98649	6.20766	6.34642	6.11017	6.2842	6.22365	6.50046	6.67914	6.77314	6.64668	6.51943	6.13299	7.12596	6.19577	6.17542	6.22843	6.07967	6.09036	6.63089	6.88684	6.6875		0.45967	0.315657
10861213	tetraspanin 12	BC092623	Tspan12	NM_001015026	Rn.2146///Rn.2146///Rn.2146	0.000162279	0.00264822	9.78676	-0.586554	-0.0939342	9.32275	9.60258	9.56588	9.00878	9.75824	9.91373	8.78968	9.7043	9.85043	9.0696	9.58503	9.99185	9.1404	9.27991	9.22364	8.84497	9.55161	9.37773	9.36399	9.73463	9.62096	9.72145	10.0907	10.0643	10.0165	9.8553	9.48873	9.94033	9.54488	9.41667	9.41154	9.48205	8.69056	9.47	9.55315	9.5263		0.384556	0.346548
10716250	NHL repeat containing 2 (predicted)		Nhlrc2_predicted	NM_001107444	Rn.161909///Rn.161909	7.74e-08	6.16e-06	7.88463	-0.58758	0.0115025	7.41397	7.98926	7.72986	7.11388	7.93504	7.82619	7.13465	8.43189	7.96883	7.25602	7.7413	7.91582	7.23461	7.64432	7.43167	7.10898	7.86065	7.59685	7.31064	7.81044	7.78412	7.57919	8.12973	8.1632	7.92818	7.9104	7.42057	7.86429	7.39536	7.42096	8.10035	7.91075	7.17574	7.54755	7.81945	7.85848		0.399292	0.305753
10756322	NEDD4 binding protein 2-like 1		N4bp2l1			0.000687191	0.00778902	6.94803	-0.589189	-0.273106	6.34708	6.38906	6.10357	6.28292	6.24541	6.52266	6.42454	6.98304	7.58746	6.60074	6.70197	6.70517	6.25037	6.96373	6.23048	6.67298	6.9614	6.9831	6.3342	6.46609	6.0753	6.17509	6.39689	6.72261	6.95385	6.46511	6.00137	6.83326	6.01909	6.19674	6.2447	6.49676	7.00093	6.52348	6.91663	7.19273		0.399246	0.361933
10885500	membrane protein, palmitoylated 5 (MAGUK p55 subfamily member 5) (predicted)		Mpp5_predicted	NM_001108034	Rn.219322///Rn.219322	4.86e-06	0.000165587	6.93873	-0.591447	0.0112201	6.28321	6.5954	6.22609	6.05359	6.96964	7.27378	6.17238	6.98451	6.9557	6.3916	6.79166	7.26763	6.43254	6.78788	6.24003	5.96484	6.64368	6.69758	6.63962	6.64661	6.12572	6.70814	7.12478	6.97088	6.8446	7.30985	6.60284	7.2548	6.49106	6.47699	6.15288	6.25386	5.95056	6.68273	6.85754	6.64211		0.433139	0.366926
10936537	GTP binding protein 4 | similar to isopentenyl diphosphate delta-isomerase type 2 (predicted)	AF325355	Gtpbp4|RGD1560805_predicted	NM_053689	Rn.96111///Rn.96111	0.000527156	0.00649431	7.72042	-0.592181	-0.114137	7.13315	7.5439	7.03291	6.85197	7.18389	7.36224	7.34294	7.58238	7.53334	7.032	7.69562	8.43748	7.17816	7.83251	7.15683	6.71251	7.61674	7.89284	7.20478	7.15301	6.75841	7.31202	7.45598	7.80785	7.15872	7.47824	7.36284	7.77219	7.33053	7.10628	6.95438	7.07479	6.97166	7.83897	8.39032	7.18056		0.418679	0.402004
10815924	similar to retinoblastoma binding protein 4 (predicted)		RGD1563620_predicted			1.7e-08	1.98e-06	8.6944	-0.593635	0.0575365	8.43671	8.49342	8.30566	7.89893	8.60991	8.577	7.87975	8.77743	8.77087	7.95247	8.6197	9.06296	8.03019	8.62283	8.43995	8.36068	8.84174	8.59821	8.26327	8.38014	8.01454	8.19902	8.79409	8.34327	8.92122	9.0017	8.13809	8.9577	7.9822	8.03647	8.3486	8.302	8.03145	8.54237	8.72545	8.55627		0.376063	0.321714
10818698	calponin 3, acidic	BC062020	Cnn3	NM_019359	Rn.57635///Rn.57635///Rn.57635	9.86e-10	2.11e-07	8.60918	-0.59367	0.279911	8.18597	8.88598	8.5889	7.79341	8.82941	8.77824	7.62888	9.18426	8.67015	7.8296	8.76765	8.69407	8.05094	8.73017	8.15285	8.31525	8.83042	8.55081	8.22129	8.53362	8.00413	8.13922	9.04984	8.50332	8.628	9.34081	8.09305	8.53673	7.86407	8.01501	8.62272	8.6682	8.04945	8.73256	8.37116	8.67771		0.500294	0.366196
10937867						6.91e-05	0.00134648	10.19	-0.594137	0.839436	9.02462	11.1979	11.3695	9.82257	11.1521	9.05751	10.315	11.3669	11.1193	8.99523	11.1303	9.45776	9.42126	11.0988	10.8207	10.9205	11.4054	10.723	9.20474	11.5473	9.7417	9.42901	10.0716	9.97056	9.74913	10.7769	9.10957	11.0237	8.83757	10.0971	11.3723	11.3692	9.97276	11.2388	11.0318	10.4107		0.998703	0.82733
10801687						1.51e-06	6.83e-05	5.50545	-0.594427	-0.160857	5.02382	5.66267	5.17535	4.78714	5.32167	5.34604	4.85003	5.50056	5.08041	4.73626	5.23241	5.96095	4.86288	5.22648	5.01098	5.0728	5.4037	5.32042	5.01963	5.23819	5.1287	5.02622	5.48759	5.66669	5.55401	4.89629	5.11351	5.48781	4.98652	4.66148	5.6306	5.18515	4.79199	5.54484	5.4714	5.64369		0.365334	0.291951
10714413	Kruppel-like factor 9	D12769	Klf9	NM_057211	Rn.19481///Rn.19481///Rn.19481	9.07e-07	4.58e-05	7.7462	-0.599153	0.0949522	6.81773	7.13977	7.52045	7.19377	8.0393	7.97491	7.19099	8.20965	7.91741	7.48815	7.767	7.45293	7.552	7.7243	7.96802	7.09677	8.00553	7.90377	7.05935	7.37942	7.17851	6.83209	7.6207	7.45969	7.74482	7.81799	6.94659	7.72488	7.18778	6.74475	7.34983	7.61354	7.65463	7.66104	7.67606	7.84003		0.427525	0.363707
10797966						4.42e-09	6.72e-07	8.46719	-0.600368	-0.0474846	7.8954	8.35119	7.72552	7.83853	8.27456	8.1704	7.82707	8.68774	8.67803	8.10993	8.3428	8.74197	8.02355	8.39063	7.81064	7.7692	8.53102	8.47012	7.79768	8.03699	7.84884	7.85436	8.46018	8.51853	8.14778	8.47831	7.85909	8.23844	7.72033	7.90506	8.37951	7.78589	7.80172	8.3737	8.72064	8.29008		0.356837	0.314102
10715519	ER lipid raft associated 1	BC161938	Erlin1	NM_001106353	Rn.36741///Rn.36741///Rn.36741	8.92e-08	6.86e-06	9.02448	-0.603235	0.00589914	8.58509	8.72472	8.69199	8.31542	9.07205	9.19603	8.30742	9.36019	9.04379	8.51116	8.57867	8.93017	8.36387	8.75084	8.40493	8.17976	8.99288	8.94189	8.51677	8.81321	8.36874	8.74395	9.25668	9.18621	8.95632	9.37418	8.40143	9.00637	8.54397	8.49423	8.43632	8.6991	8.09187	8.88153	8.90375	9.03768		0.342152	0.343084
10881812						2.95e-05	0.000691714	6.70994	-0.604575	-0.102258	6.18295	6.62409	6.06041	5.76249	6.51756	6.3062	6.20451	7.14563	7.10752	6.09092	6.43874	6.75114	6.15132	6.23286	6.44034	6.24114	6.58807	6.29125	6.07979	6.1373	6.10935	6.34354	7.08576	6.73647	7.15835	6.44433	6.09298	6.46722	6.03513	5.83521	6.39312	6.49708	6.24441	6.54896	6.73228	6.59633		0.420386	0.318879
10772472						0.0031503	0.0242956	6.91937	-0.607143	-0.385874	6.29957	6.67144	6.14567	5.91939	6.34081	6.34682	6.53484	6.87846	6.78198	6.20161	6.39883	7.71959	6.6285	6.43803	6.16402	5.80216	6.09933	6.83533	6.24056	6.28415	6.2725	6.81036	6.88382	6.99014	6.4498	6.47104	6.18517	6.56561	6.53558	6.46087	6.23267	6.21413	6.12812	6.72555	7.55949	6.67183		0.465824	0.369581
10930604				NC_001665		3.4e-08	3.27e-06	6.33186	-0.609192	0.734089	5.33314	7.08495	6.26583	5.79569	6.32978	6.23894	6.05964	7.23588	6.09415	5.79512	7.46724	6.31786	5.95759	8.09819	6.39336	5.06062	7.09488	6.65832	5.56101	6.87884	5.86024	5.62982	6.66841	6.21924	6.42813	6.93391	5.82901	7.19603	6.01771	5.90989	5.99505	6.33333	5.72281	6.56926	6.38815	6.31012		0.63175	0.642452
10823974	similar to RIKEN cDNA D930015E06		LOC679811			1.95e-06	8.35e-05	7.14347	-0.610838	0.0343464	6.39079	7.10299	6.91516	6.51332	7.47671	7.21991	6.35616	7.43883	7.49444	6.49212	6.8404	7.13449	6.59631	6.81123	6.77744	6.27548	7.26421	6.86017	6.74328	7.00667	6.6861	6.68119	7.50642	7.28075	7.09779	7.59786	6.74261	7.02769	6.54081	6.74259	7.28586	6.96961	6.31692	6.63699	7.0121	7.0481		0.428737	0.336201
10772476						0.00086585	0.00923166	7.08248	-0.611508	-0.319871	6.38309	6.82529	6.30509	6.13108	6.62368	6.69241	6.76722	6.90915	6.87666	6.47313	6.63817	7.71384	6.52155	6.82881	6.45925	5.74886	6.68664	7.33159	6.5542	6.46362	6.39793	7.04397	6.79459	7.13128	6.565	6.4618	6.39644	6.9287	6.74813	6.51416	6.3503	6.61602	6.36983	6.99194	7.46275	6.8863		0.400449	0.365686
10701968	microtubule-associated protein 7 (predicted)		Mtap7_predicted	NM_001106270		1.58e-08	1.86e-06	7.36464	-0.613834	-0.139676	6.43222	7.13111	7.10401	6.78066	7.27138	7.24312	6.77578	7.44436	7.76311	6.69924	7.22271	7.34797	6.87079	7.30035	7.28931	6.42984	7.07646	7.27156	6.89393	7.19469	6.83777	6.87668	7.12132	7.33747	7.30283	7.1704	6.74083	7.03998	6.73583	7.06607	7.14079	7.07651	6.7078	7.37771	7.41166	7.23939		0.369188	0.25227
10806174	Hermansky-Pudlak syndrome 4 homolog (human) (predicted)		Hps4_predicted	NM_001107148	Rn.18930///Rn.18930	1.68e-06	7.48e-05	6.80007	-0.614466	-0.236484	6.03687	6.3573	6.13577	6.28687	6.60942	6.60076	6.24097	6.67148	7.10615	6.28207	6.49211	6.87494	6.19852	6.26094	6.35318	6.065	6.91592	6.46849	6.27297	6.4091	6.18661	6.32944	6.84827	6.99302	6.54304	6.39594	5.93254	6.42899	6.03296	6.0643	6.73185	7.00867	6.48471	6.44918	7.06392	6.75021		0.313246	0.329718
10795957	GTP binding protein 4 | similar to Nucleolar GTP-binding protein 1 (Chronic renal failure gene protein) (GTP-binding protein NGB)		Gtpbp4|LOC689842	XM_001065751|XR_006738	Rn.96111///Rn.199031	0.000590731	0.00705714	7.78876	-0.616709	-0.109848	7.22188	7.5433	7.07191	6.90253	7.22999	7.4114	7.39137	7.67634	7.59537	7.09867	7.81429	8.52333	7.19921	7.95809	7.16158	6.71079	7.547	7.96276	7.18307	7.21439	6.85721	7.45998	7.5684	7.92828	7.19717	7.52255	7.37622	7.83565	7.39706	7.10165	7.06178	7.19053	7.0222	7.95792	8.47274	7.21904		0.430302	0.41858
10875023	DEP domain containing 2 (predicted)		Depdc2_predicted	NM_001107899		3.61e-06	0.000135123	6.89505	-0.617457	0.0147626	6.35336	6.65014	6.60623	6.08126	6.79446	6.77801	6.28129	7.02809	7.66475	6.01414	6.62504	6.96935	6.31886	6.70194	6.55437	6.14535	6.74943	6.74823	6.30185	6.58917	6.1526	6.57588	7.24161	6.84255	6.86473	7.11688	5.94759	6.99724	6.74187	6.44298	6.53872	6.39127	6.12674	6.93364	6.64247	6.65034		0.453873	0.326704
10709135	FCH and double SH3 domains 2 (predicted)		Fchsd2_predicted	NM_001107539	Rn.2386///Rn.2386	1.63e-07	1.14e-05	8.07966	-0.617737	-0.112205	7.63049	7.95955	7.66465	7.30196	7.97459	8.06429	7.2817	8.38438	8.34122	7.42192	7.72179	7.98129	7.50414	7.99895	7.47685	7.15943	8.14286	7.97249	7.40854	7.79337	7.50439	7.69716	8.26326	8.11531	7.98952	7.73273	7.50893	7.54312	7.52113	7.58939	8.02921	7.86672	7.51828	7.9454	8.16359	8.00956		0.369829	0.29327
10772474						0.000898536	0.009481	6.77537	-0.622026	-0.297166	6.10448	6.48166	5.84393	5.82731	6.47719	6.40847	6.34768	6.80801	6.41459	6.05716	6.49102	7.45781	6.49791	6.28275	6.03788	5.70189	6.21454	6.76309	6.14394	6.28116	6.04127	6.65929	6.55131	6.82215	6.29054	6.14435	6.0802	6.72261	6.47126	5.92348	6.10147	6.21229	6.02547	6.61201	7.36581	6.68048		0.442194	0.36607
10812438	acyl-CoA thioesterase 12	AB040609	Acot12	NM_130747	Rn.212205///Rn.212205///Rn.212205	1.25e-10	4.41e-08	10.4288	-0.622315	-0.0146259	9.64288	10.3789	10.1201	9.80073	10.2417	10.3808	9.81233	10.5944	10.7135	9.8185	10.458	10.4716	9.89464	10.3916	10.0595	9.6321	10.3702	10.5543	9.86502	10.12	10.0901	9.86389	10.6105	10.2976	10.0923	10.339	9.81413	10.2514	9.7479	10.081	10.5191	10.4396	9.7045	10.4706	10.3567	10.5636		0.356483	0.299668
10898474	proviral integration site 3	AF086624	Pim3	NM_022602	Rn.6343///Rn.6343	0.00015652	0.00257743	7.75255	-0.622674	0.0431429	6.99681	7.61436	7.43072	6.89573	7.45788	7.54067	7.59542	7.73943	7.65089	7.44602	8.28175	7.82524	7.25716	8.29019	7.41989	7.16625	8.15499	8.12696	7.00652	7.2147	7.47649	6.95114	7.97985	7.11118	7.7716	7.26221	6.87106	7.61735	6.85558	6.91639	8.19771	7.7822	7.60039	7.37759	7.67475	8.31909		0.360538	0.476087
10908106						9.27e-06	0.000278453	6.74767	-0.62344	-0.110709	6.22556	6.44114	6.20835	5.68927	6.42323	6.94992	6.03282	7.05977	6.82266	5.8776	6.81428	6.91784	6.35368	6.80029	6.89136	5.93951	6.09821	6.46546	6.15713	6.51969	6.0247	6.32526	6.79643	6.78752	6.7901	6.36782	6.47833	6.94697	6.33926	5.97684	6.11338	6.33342	6.09547	6.42562	6.67032	6.57752		0.457446	0.305401
10790002	guanine nucleotide binding protein-like 3 (nucleolar)	BC093602	Gnl3	NM_175580	Rn.4110///Rn.4110///Rn.4110	3.36e-06	0.000128434	7.47845	-0.62547	-0.00101184	6.9566	7.29422	7.17264	6.22829	7.41899	7.42316	7.22098	7.92493	7.34899	6.51281	7.17787	7.74244	6.87379	7.61075	7.53958	6.92204	7.39139	7.6258	6.89046	7.20201	6.46383	6.63601	7.3115	7.63669	7.17219	7.40011	6.94	7.52546	7.19418	6.86481	6.84907	7.19239	6.99582	7.53597	7.78372	7.09464		0.469615	0.348914
10862473	oxysterol binding protein-like 3		Osbpl3			9.09e-07	4.58e-05	5.81084	-0.627618	-0.274542	5.17166	5.3542	5.3414	5.17874	5.15449	5.64645	5.12521	5.3522	6.06072	5.15821	5.78919	6.22809	5.1293	5.37962	5.36514	5.27797	5.47211	5.69544	5.35344	5.22534	5.27149	5.30105	5.91559	5.8287	5.59426	5.6101	5.04688	5.47608	5.04522	5.37251	5.78755	5.44251	5.03847	5.67731	5.91716	5.5159		0.380126	0.265092
10739334	mitogen-activated protein kinase kinase 6	BC087004	Map2k6	NM_053703	Rn.17256///Rn.17256///Rn.17256///Rn.17256	0.00012264	0.00211953	6.21068	-0.627797	-0.209007	5.6606	5.43163	5.62005	5.5601	5.64349	6.21908	5.56457	6.21997	6.51475	5.27028	6.11172	6.73918	5.59783	5.72373	5.7888	5.52221	5.87591	5.67172	5.92268	5.80711	5.78305	5.93571	6.24162	6.04751	6.30467	6.43836	5.60158	5.831	5.65876	5.45183	5.65115	5.87768	5.24847	5.92927	6.4787	5.70985		0.464329	0.299576
10896269	WD repeats and SOF domain containing 1 (predicted)	BC158730	Wdsof1_predicted		Rn.41457///Rn.41457	2.12e-06	8.79e-05	9.99162	-0.629481	-0.335242	9.28595	9.30938	9.05931	9.15509	9.39486	9.64009	9.34793	9.89984	10.2298	9.35731	9.43571	10.0981	9.37903	9.67882	9.1067	8.92115	9.4698	9.97774	9.43316	9.23465	9.32459	9.62787	10.0134	10.1127	9.89984	9.41804	9.38843	9.65015	9.55451	9.42208	9.01	9.07509	9.4731	9.94675	10.1228	9.85189		0.371727	0.350159
10814184	carbonic anhydrase 1 (predicted)	BC158888	Car1_predicted	NM_001107660	Rn.6854///Rn.6854///Rn.6854	1.21e-07	8.92e-06	5.45243	-0.629819	-0.0856415	4.69159	5.37243	5.29757	4.68557	5.03524	5.62746	4.73397	5.35745	5.77476	4.72015	5.55204	5.73543	4.96533	5.33381	5.33643	5.09721	5.3344	5.28452	4.96744	5.27265	5.27539	5.01495	5.08399	5.12545	5.29578	5.49662	4.76879	5.57974	4.6692	4.82772	5.42345	5.24294	4.7294	5.5278	5.57744	5.1986		0.424544	0.264635
10765517	nuclear receptor subfamily 1, group I, member 3	AB104736|AB105072	Nr1i3	NM_022941	Rn.163229///Rn.163229///Rn.163229///Rn.163229///Rn.163229	0.00332186	0.0251851	8.36741	-0.63068	0.00634264	7.44805	8.57609	7.3874	7.6148	8.35341	8.05458	7.70737	8.89557	8.87759	8.24388	8.18928	8.17175	7.01011	8.01604	7.65469	8.73966	8.79966	8.25296	7.56851	8.07737	7.69503	7.77292	8.98089	8.13783	8.32314	8.31856	7.86733	8.00773	7.24637	7.59441	8.90482	8.68364	8.02731	7.80261	7.90415	9.21725		0.511524	0.557876
10891548	echinoderm microtubule associated protein like 5	BC092620	Eml5			3e-05	0.000697996	6.5305	-0.634263	-0.187228	6.04475	6.34836	6.26471	5.53079	6.35886	7.09022	6.03449	6.37867	6.4586	5.71005	6.39436	6.38489	5.94946	6.30378	6.52899	5.5805	6.08219	6.21139	5.93301	6.3745	6.31817	6.26691	6.18226	6.62885	6.81812	6.66459	6.25477	6.51707	6.01114	5.90932	6.30125	6.18166	5.52963	6.20764	6.61352	6.03839		0.395912	0.319468
10730065	similar to sorbin and SH3 domain containing 1 isoform 3 | sorbin and SH3 domain containing 1 (predicted)		LOC678826|Sorbs1_predicted	XM_001053355		3.63e-09	5.83e-07	7.21613	-0.635033	0.0941819	6.64841	7.20034	6.89994	6.35677	7.52853	7.2977	6.67165	7.6456	7.26231	6.4584	7.0097	7.36358	6.77849	7.30821	6.82113	6.33314	7.37624	6.99423	6.84352	6.92115	6.91329	6.7835	7.30863	7.08416	7.26894	7.20808	6.68207	7.24439	6.61	6.46291	7.26409	6.94516	6.34435	7.16346	6.90975	7.5484		0.422622	0.327876
10789702	solute carrier family 10, member 2	U07183	Slc10a2	NM_017222	Rn.85891///Rn.85891///Rn.85891	8.81e-08	6.83e-06	5.93485	-0.635313	0.171015	5.47889	6.54284	6.06802	5.15345	6.29183	6.36832	5.05703	6.37062	5.57664	5.11583	5.86827	5.85633	5.36553	6.08403	5.91	5.50013	5.58514	5.77536	5.5954	5.97341	6.29753	5.37357	6.0664	5.93264	6.179	6.46064	5.58814	6.07887	4.93502	5.37462	5.89972	6.27489	5.05686	6.14701	5.87009	5.92045		0.531829	0.393835
10867315	similar to transcription factor 23		LOC680678			3.77e-09	5.94e-07	6.56367	-0.637538	0.108417	6.18262	6.91328	6.8427	5.88823	6.52936	6.74148	5.95569	6.64995	6.20611	5.86483	6.73395	6.45574	5.99176	6.98216	6.72862	6.06999	6.65579	6.55918	6.02635	6.94229	6.70475	5.68862	6.26956	6.49385	6.83521	6.62971	5.94857	6.72697	6.15395	5.86171	6.69681	6.9571	5.48125	6.87131	6.63108	6.5867		0.381171	0.432111
10808223	beta-carotene 15,15'-monooxygenase		Bcmo1	NM_053648	Rn.126587///Rn.126587	0.0543055	0.168744	7.50584	-0.640998	-0.308307	5.76178	6.10988	7.93193	7.03535	7.7642	7.80984	6.6236	7.34586	7.23615	7.60556	7.38175	7.65497	7.59675	7.12209	7.40548	5.91571	7.13159	7.06622	7.15276	7.42074	7.30276	7.02407	7.02109	7.60818	8.12387	7.28443	7.04236	7.29286	7.18859	7.82754	7.15857	7.46536	5.60405	6.43395	7.12095	7.42655		0.692007	0.53865
10813934	zinc finger protein 622 | family with sequence similarity 134, member B	BC089887	Zfp622|Fam134b		Rn.111017///Rn.162560///Rn.111017	0.000496916	0.00621031	7.70684	-0.643752	0.052203	6.79581	7.8579	7.19616	6.7046	8.48171	7.87325	7.10505	8.23103	7.89025	6.89807	7.03044	7.37668	7.07294	7.44363	6.73085	7.43162	7.7191	8.1796	6.99757	7.84713	7.10862	7.29987	7.3024	7.09241	7.4492	7.69477	6.98848	7.61866	6.65705	7.03903	7.28625	7.5295	7.76701	8.30968	8.10595	7.68741		0.592888	0.435681
10891561	echinoderm microtubule associated protein like 5	AY445136	Eml5		Rn.19254///Rn.19254	4.27e-06	0.000150014	6.88798	-0.644652	-0.259819	6.10852	6.61534	6.47533	6.23054	6.79392	7.25295	6.21787	6.43147	6.93779	6.08605	6.81271	6.82241	6.43466	6.33941	6.61949	6.0244	6.40604	6.53272	6.48058	6.50687	6.42732	6.62649	6.58462	7.0882	6.92174	7.01085	6.32621	6.91285	6.26684	6.18351	6.47348	6.50787	5.93428	6.36158	6.85806	6.68999		0.36814	0.290604
10770261	AT hook containing transcription factor 1 (predicted)		Ahctf1_predicted			1.87e-05	0.000484907	8.78724	-0.650366	-0.0483102	8.00842	8.54136	8.17105	7.54735	8.86499	8.92978	8.29006	8.97955	8.7673	8.01459	8.58174	9.04669	8.38317	8.93823	8.67101	7.85129	8.40807	8.95762	8.23743	8.42644	7.62221	8.34677	8.41455	8.75025	8.48387	8.82263	8.16089	9.18118	8.71442	8.41986	7.85048	8.01058	7.66821	8.4594	8.72554	8.63685		0.472728	0.407974
10887918	protein kinase D3	BC092663	Prkd3		Rn.3990///Rn.3990///Rn.3990	1.34e-07	9.69e-06	9.40723	-0.655568	-0.0892544	8.86624	9.54841	9.07653	8.47094	9.48262	9.39459	8.76091	9.34909	9.32757	8.51417	9.24457	9.67433	8.68194	9.06583	8.86267	8.45034	9.26942	9.27223	8.87849	9.30129	9.07617	9.05193	9.55429	9.66313	9.38725	9.37392	9.04318	9.32535	8.90698	9.06462	9.28643	9.12973	8.33024	9.19673	9.28805	9.25072		0.402972	0.314179
10781849	LIM domain only 7	AY533473	Lmo7	NM_001001515	Rn.98417///Rn.98417///Rn.98417///Rn.98417	5.82e-09	8.19e-07	6.04658	-0.658622	0.0426801	5.31709	5.48596	5.37484	5.31552	6.17767	6.29203	5.29848	6.20504	6.19502	5.4542	6.18695	6.08944	5.47552	5.88399	5.60377	5.45993	5.7825	5.95616	5.49605	5.54298	5.45061	5.5241	6.23123	6.01352	6.01247	6.58587	5.42393	5.75778	5.28135	5.44071	5.72333	5.68546	5.16866	5.99234	6.20342	5.6106		0.43203	0.33539
10799942	Rho GTPase activating protein 21 (predicted)		Arhgap21_predicted			5.13e-09	7.39e-07	6.89198	-0.659153	0.0325307	6.19358	6.53299	6.36141	6.03656	6.95898	7.1135	6.31368	7.15213	7.06232	6.30747	6.63533	7.14016	6.32579	6.97586	6.48658	6.02871	6.68475	6.83235	6.04132	6.39768	6.47352	6.56709	7.08028	6.74474	6.3887	7.01078	6.33077	6.79309	6.32103	6.0983	6.57783	6.25102	6.22964	7.02943	6.94435	6.90974		0.413955	0.330851
10722549	Kruppel-like factor 13		Klf13	NM_001109147		8.08e-05	0.00152494	7.38711	-0.661508	-0.265488	6.5878	6.47879	6.63872	6.65748	6.65807	7.06718	6.87038	7.34178	7.64533	6.93454	7.47348	7.41252	7.06552	7.39139	7.37127	6.7564	7.29799	7.4258	6.66869	6.43067	6.54769	6.54107	6.8913	7.10642	7.12511	6.70337	6.44808	6.93803	6.56126	6.41944	6.88005	6.64284	7.19655	7.39918	7.9003	7.41422		0.399429	0.402633
10918368	anterior pharynx defective 1b homolog (C. elegans)	DQ672552	Aph1b	NM_001047090	Rn.103390///Rn.103390///Rn.103390	1.96e-05	0.000498121	6.83655	-0.670833	-0.179704	6.38169	6.91441	6.45616	6.13109	6.38596	7.068	5.93948	6.72043	6.93454	5.88764	6.5451	7.32484	5.96119	6.38723	6.91164	6.1477	6.47549	6.61232	6.35231	6.76748	6.77357	6.59302	6.81802	6.46217	6.62113	6.86659	6.26564	7.06314	6.28483	6.46088	6.48222	6.7497	5.58313	6.64965	6.69429	6.97511		0.450126	0.336807
10918364	similar to anterior pharynx defective 1b homolog		LOC691658			3.83e-07	2.29e-05	6.36388	-0.684516	-0.0217442	5.75507	6.60026	5.74852	5.85096	5.9785	6.47681	5.67487	6.32403	6.47573	5.43974	6.16069	6.75207	5.31472	6.13088	6.36447	5.80018	6.46093	5.88216	5.71062	6.14604	6.38149	6.01791	6.63373	6.00355	6.34376	6.36249	5.68209	6.69426	5.64514	5.88112	5.87975	6.35488	5.38	6.33374	6.39785	6.57913		0.42086	0.38475
10872522	similar to Sfrs4 protein (predicted)		RGD1561347_predicted	NM_001108685	Rn.63428///Rn.63428	6.43e-07	3.46e-05	9.27194	-0.684829	-0.174547	8.52214	8.71468	8.4847	8.39348	8.70749	8.91682	8.77222	9.38027	9.4546	8.81906	9.22337	9.58319	8.73036	9.28983	8.69324	8.46026	9.06721	9.33683	8.59105	8.49114	8.48283	8.656	9.22178	9.12035	8.90108	8.77938	8.45463	8.97843	8.48529	8.28164	8.92527	8.6485	8.87924	9.22879	9.5294	9.33328		0.401528	0.34698
10772200	phosphoribosyl pyrophosphate amidotransferase	BC086999|D10853	Ppat		Rn.18690///Rn.18690///Rn.18690	1.22e-06	5.73e-05	7.66969	-0.689712	-0.23417	7.23986	7.98146	7.09767	6.7444	7.28755	7.13697	6.94475	7.46746	7.6042	6.86358	7.36062	7.94696	6.86443	7.41543	6.94485	6.7195	7.53544	7.64571	6.96968	7.28882	6.86895	7.42042	7.63625	8.03546	7.47883	7.37378	7.20534	7.42092	7.15914	7.07703	7.25632	7.64793	6.5516	7.42223	7.85456	7.65483		0.393511	0.364994
10709844	wee 1 homolog (S. pombe)	BC090346	Wee1	NM_001012742	Rn.208255///Rn.208255///Rn.208255	0.000114048	0.00201518	6.28356	-0.695034	-0.0724465	5.85367	5.6199	5.25729	5.44101	5.61335	5.75211	5.8448	6.44789	6.48916	5.46026	6.14592	6.71738	5.65157	5.94027	5.42727	5.63654	6.09454	6.37097	5.57766	5.4021	5.32838	5.76548	6.60892	6.30888	5.94517	6.53327	5.67694	5.73185	5.57847	5.33456	5.47613	5.44269	5.2413	6.78398	6.91335	5.77142		0.465015	0.488446
10903466	antizyme inhibitor 1	D89983	Azin1	NM_022585	Rn.6290///Rn.6290///Rn.6290///Rn.6290	4.83e-05	0.00102031	8.82024	-0.696373	-0.260772	8.03988	8.0282	7.88038	7.66545	8.52163	9.07832	8.18483	8.44149	8.73912	7.93578	8.74575	9.18767	8.01038	8.34104	8.21734	7.62836	8.26626	8.77215	8.34318	7.79356	7.8827	8.59217	8.9363	9.11379	8.42399	8.44432	8.36017	8.56987	8.39213	8.19259	7.57275	7.97351	8.14144	8.7685	9.03106	8.21579		0.491804	0.410797
10856232	eukaryotic translation initiation factor 2 alpha kinase 3	AF096835	Eif2ak3	NM_031599	Rn.24897///Rn.24897///Rn.24897	4.63e-08	4.22e-06	7.63079	-0.700381	-0.236558	6.98376	7.3261	6.87757	6.46823	7.34642	7.59613	6.8887	7.65143	7.48421	7.1558	7.31915	7.93529	6.85262	7.42639	7.20162	6.68153	7.07805	7.90847	7.02255	7.08237	7.11308	7.08645	7.49343	7.54385	7.32645	7.35669	7.00432	7.39511	7.0502	7.03609	7.1121	6.94947	6.93466	7.48141	7.81853	7.43339		0.402872	0.297566
10877229	alpha-2u globulin PGCL4 | alpha-2u globulin PGCL3 | alpha-2u globulin PGCL1 | alpha-2u-globulin (L type) | alpha-2u globulin PGCL2 | alpha2u globulin | alpha 2U globulin | similar to alpha2u globulin	J00738|AB039824|M26838|BC086943|M26836|AB039829|AB039828|AB039826	Obp3|LOC259244|LOC259246|LOC298116|LOC298109|LOC298111|LOC366380|LOC685482	NM_147215|NM_001033958|NM_147212|NM_147214|NM_001003409|NM_203512|NM_001024248|NM_198784|NM_203325|NM_147213	Rn.86413///Rn.86413///Rn.86413///Rn.86413///Rn.86413///Rn.86413///Rn.86413///Rn.86413///Rn.86413///Rn.86412///Rn.86422///Rn.103016///Rn.195845///Rn.195845///Rn.86412///Rn.86413///Rn.103016///Rn.86422///Rn.86422///Rn.195845///Rn.195845///Rn.86412///Rn.86422///Rn.103016///Rn.86413///Rn.86413///Rn.86422///Rn.86413///Rn.86422///Rn.195845///Rn.195845	0.000213958	0.00327371	12.3978	-0.703039	-0.0900392	11.8816	12.6315	12.5737	11.6973	12.0186	12.3837	10.3385	12.5866	12.5847	11.335	12.6368	12.5416	11.7081	12.0704	12.2812	11.7027	12.2885	12.3948	12.2258	12.4564	12.2953	12.183	12.2052	12.2762	12.3488	12.1755	12.0655	12.4903	11.4681	12.0682	12.2978	12.5158	11.664	12.2984	12.4076	12.2453		0.703691	0.275929
10896751	metastasis suppressor 1 (predicted)		Mtss1_predicted			0.000247142	0.00366107	9.17738	-0.711898	-0.234671	8.45435	8.64677	8.04159	8.28391	8.55034	8.81529	8.59168	9.25658	9.57074	8.38822	9.06972	9.57435	8.60904	9.1025	8.75965	8.08016	9.01238	9.02932	8.57816	8.17688	8.18299	8.55913	9.18015	9.35516	8.52111	8.47887	8.26073	8.47627	8.21839	8.41081	8.84464	8.6715	9.15124	9.35761	9.62849	8.92462		0.497657	0.426545
10801683	proline rich 16		Prr16	NM_001108432	Rn.214769///Rn.214769	5.79e-06	0.000191329	7.72604	-0.712232	0.0631617	7.24937	8.00487	7.75406	6.8531	7.86396	7.97532	6.62423	8.11746	7.33554	7.02824	7.5316	7.97144	7.53816	8.22288	7.91929	6.94797	7.77506	8.04492	7.09256	7.45558	7.53351	6.74245	7.39448	7.16323	7.50339	7.37038	7.54268	7.8084	7.03714	6.74664	7.95094	7.92002	6.76311	8.01856	7.94071	7.87375		0.502018	0.450214
10884931	mannoside acetylglucosaminyltransferase 2	BC081754	Mgat2	NM_053604	Rn.2342///Rn.2342///Rn.2342	7.34e-05	0.00141034	9.35347	-0.712903	-0.352829	9.0588	8.95598	8.99187	8.32292	8.60711	9.46163	8.35318	8.83838	8.82741	8.50339	9.29445	9.80579	8.56507	9.12403	9.09516	8.46147	8.73567	9.52795	8.66493	8.45659	8.71755	8.69037	9.26164	9.47022	8.95397	8.69482	8.66464	8.87088	8.8022	8.78112	8.65946	8.62532	8.81868	9.57877	9.72945	9.05131		0.448065	0.362894
10931475	feminization 1 homolog a (C. elegans)	BC097490	Fem1a	NM_001025706	Rn.216489///Rn.216489	2.98e-05	0.000694999	7.98328	-0.713257	-0.282631	7.15896	7.06179	7.31744	7.05014	7.53617	7.86715	7.70696	7.66098	7.88485	7.25032	7.80451	8.4622	7.248	7.90288	7.94098	7.23862	7.63312	8.02345	7.25475	7.25346	7.28846	7.00201	7.87348	7.77168	7.54431	7.26802	7.06907	7.3826	7.38816	7.02472	7.52204	7.53328	7.84856	8.24408	8.34111	7.97148		0.418828	0.384764
10713555	solute carrier family 22 (organic anion transporter), member 8	AB017446	Slc22a8	NM_031332	Rn.23348///Rn.23348///Rn.23348	0.00218849	0.0183097	10.1135	-0.716081	-0.270671	9.85581	10.2589	10.256	10.0526	9.4791	9.92468	8.91744	9.94065	10.4661	8.44446	10.1478	10.1108	9.69757	9.80616	10.2417	9.16794	9.78039	10.162	9.90954	9.71697	10.1997	9.51818	9.90479	9.7362	10.0394	9.51975	9.83659	9.95643	8.34909	9.72489	10.1829	10.5523	9.2947	10.0501	10.2341	10.2346		0.595124	0.4508
10764626	influenza virus NS1A binding protein (predicted)	AY553870	Ivns1abp_predicted	NM_001047085	Rn.36174///Rn.36174///Rn.36174///Rn.36174	1.57e-08	1.86e-06	10.8352	-0.717369	-0.100491	10.169	10.6114	10.1009	9.62336	10.6546	10.7892	10.1003	11.0634	11.0909	10.2398	10.5498	10.8751	10.2496	10.5241	9.95443	9.81018	10.4322	10.759	10.1888	10.3894	10.5177	10.3533	11.0915	10.9339	10.8595	10.8622	10.0262	10.8091	10.1581	10.2242	10.1854	10.086	10.2715	10.6258	10.6978	10.6765		0.446501	0.341835
10910762						0.00978604	0.0542241	7.23458	-0.721411	-0.305598	6.48032	6.09322	5.65787	5.80648	6.82414	7.07079	6.91189	7.15795	7.63517	6.26854	6.86109	7.82596	6.67679	6.51172	6.26104	5.77326	6.2477	6.6943	6.48043	6.29626	5.83136	7.34264	7.74381	8.06009	6.57424	6.8606	6.60264	7.38554	6.88036	6.48856	5.9425	6.40488	6.44608	6.76829	7.38889	6.62718		0.678211	0.567511
10761992	purinergic receptor P2X, ligand-gated ion channel, 7		P2rx7	NM_019256	Rn.10510///Rn.10510	1.04e-05	0.000301584	6.51718	-0.722001	-0.318744	5.73576	6.28383	6.15039	5.81166	6.30064	6.63124	5.65665	6.5105	7.24831	5.80443	5.9625	6.06553	5.95782	6.19726	6.53372	5.84474	6.49267	6.53403	5.66304	6.14222	6.20678	5.77983	6.06041	6.21831	6.66594	5.93209	6.19623	6.45603	5.88856	5.66911	6.10759	6.92383	5.53428	5.87379	6.17519	6.59886		0.456144	0.355192
10797929	glucosaminyl (N-acetyl) transferase 2, I-branching enzyme	AY435151	Gcnt2	NM_001001511	Rn.8807///Rn.8807///Rn.8807///Rn.8807///Rn.8807	0.000584173	0.00699261	6.24523	-0.727404	-0.041407	5.20106	5.76659	5.73136	5.45131	5.87517	6.57146	5.33515	6.63524	6.74872	5.11512	6.4221	6.66368	5.31986	5.39261	5.60471	5.55292	6.20229	6.0208	5.94165	5.58302	5.87084	6.00976	6.84231	6.21991	5.58978	6.45895	5.58716	5.27211	5.43481	5.77396	6.41711	5.62932	5.49112	6.73359	6.10528	6.0422		0.617656	0.437415
10743914	chromodomain helicase DNA binding protein 3	AY903249	Chd3		Rn.204523///Rn.204523	2.46e-10	7.31e-08	6.94072	-0.728355	-0.075126	6.32904	6.85318	6.62587	6.28811	6.87835	6.9401	6.1822	7.24505	7.13041	6.09594	6.86202	6.95176	6.25857	6.83173	6.9259	5.81843	6.84023	6.92534	6.42481	6.74555	6.82312	6.46011	6.78602	6.89341	6.74948	6.75007	6.23827	6.6257	6.06436	6.32921	7.10034	7.14743	6.05934	6.97118	7.1685	6.76676		0.385018	0.366517
10857259	Kruppel-like factor 15	AB020759	Klf15	NM_053536	Rn.22556///Rn.22556///Rn.22556///Rn.22556	0.00023926	0.00357936	8.29477	-0.728892	-0.412315	6.9153	7.63373	7.6953	7.61494	7.69168	8.17139	7.94256	8.11511	8.19687	8.04231	8.11248	8.38016	7.77968	7.90079	8.10505	7.46474	8.39108	8.6168	7.21062	7.20201	7.84367	7.4372	8.0703	7.91131	7.95007	7.50744	7.57899	7.43376	7.25676	7.39211	8.35714	8.19141	8.15538	7.71948	8.46801	8.66359		0.393814	0.44794
10932917	6-phosphofructo-2-kinase/fructose-2,6-biphosphatase 1	X15580	Pfkfb1	NM_012621	Rn.10115///Rn.10115///Rn.10115///Rn.10115	7.29e-05	0.00140373	9.60975	-0.729932	-0.18492	8.84109	7.96013	8.37156	8.56709	9.37983	9.60895	9.3067	9.72462	9.7394	8.86114	9.556	9.85218	9.34517	9.58585	9.69716	8.68348	9.25024	10.0335	8.64257	7.87422	9.22149	8.5064	9.23493	8.65557	9.49598	9.17933	8.75423	9.1814	8.86182	8.81283	8.23793	8.37436	9.37532	9.73129	9.97417	9.5183		0.615245	0.556591
10813969	progressive ankylosis	AF393241	Ank	NM_053714	Rn.211841///Rn.211841///Rn.211841	4.08e-07	2.41e-05	9.61055	-0.734999	-0.12239	9.05691	9.30125	9.22497	9.08101	9.48993	9.58935	8.3099	9.67586	9.78053	8.84257	9.62005	9.58903	8.97246	9.87038	9.75328	8.58738	9.23264	9.51661	9.03303	9.14101	9.18268	9.00838	9.33849	9.56552	9.15908	9.12365	8.66827	9.25229	8.94111	9.05452	9.40675	9.13824	8.95107	9.79015	9.85398	9.83029		0.424269	0.365057
10730254	ectonucleoside triphosphate diphosphohydrolase 7 (predicted)		Entpd7_predicted	NM_001107595	Rn.169265///Rn.169265	0.000117862	0.00205913	6.30418	-0.735708	-0.262229	5.51015	5.66336	5.59389	5.35877	5.79367	5.88082	5.6559	6.23021	6.1288	5.42034	6.50739	7.06325	5.77335	6.30389	6.10035	5.54349	5.84138	6.44498	5.59474	5.55367	5.59176	5.47385	6.2003	5.8862	6.03616	5.52812	5.56469	5.69046	5.6145	5.53613	5.7099	5.77224	5.77575	6.28213	7.0386	5.95461		0.502666	0.37541
10763969	protein phosphatase 1, regulatory (inhibitor) subunit 15b (predicted)		Ppp1r15b_predicted	NM_001107175	Rn.78049///Rn.78049	1.78e-08	2.03e-06	9.73362	-0.738135	-0.0506155	8.82852	9.23139	9.15495	8.76392	9.65954	9.79701	9.12075	9.82702	9.70071	8.89382	9.8012	10.0102	8.92822	9.71446	9.23404	8.79289	9.58552	9.77913	9.07492	9.12406	8.97306	9.14939	9.94619	9.83283	9.36563	9.5902	9.21938	9.83455	9.41804	8.6472	9.38212	9.37909	9.10874	9.18833	9.54637	9.83711		0.445674	0.3575
10939958						3.56e-09	5.82e-07	10.2558	-0.741573	-0.0210173	9.39512	9.98986	9.87744	9.61244	10.2942	10.4197	9.55216	10.2986	10.3595	9.59922	10.1283	10.0155	9.1765	10.2379	9.64396	9.49293	10.3705	10.341	9.54831	9.94041	9.54201	9.74699	10.3191	10.3558	10.3615	10.351	9.72498	10.4296	9.62393	9.63187	9.96405	9.99001	9.06656	9.68419	9.96066	10.2329		0.353256	0.40042
10713604						0.00023844	0.00357298	8.09048	-0.741774	-0.169766	7.45613	7.1335	6.90122	7.03691	7.81853	8.01555	7.36845	7.99613	8.27689	6.92901	7.93177	8.57939	7.57709	7.65193	7.18118	6.83368	7.22759	7.75841	7.32417	7.30665	7.2674	8.00444	8.62184	8.42358	8.08161	8.14712	7.49653	8.3468	7.62504	7.50876	7.06048	7.22018	7.02428	7.54474	8.00094	7.58749		0.559821	0.471834
10752839	a disintegrin-like and metallopeptidase (reprolysin type) with thrombospondin type 1 motif, 1	AF149118	Adamts1	NM_024400	Rn.7897///Rn.7897///Rn.7897	2.62e-07	1.69e-05	7.45097	-0.748259	0.0640497	6.73829	6.87204	6.9507	6.64374	7.3058	7.78486	7.13427	7.2801	7.35847	6.36126	7.69656	7.62245	6.94726	7.73733	7.21267	6.18267	7.46948	7.56177	6.55773	7.07011	6.85632	6.64766	7.71812	7.55617	7.54246	7.58337	6.47905	7.83073	7.06818	6.99776	7.17979	6.93229	6.6746	7.01365	7.12577	7.05578		0.44462	0.435065
10877251	alpha-2u globulin PGCL4 | major urinary protein 4 | major urinary protein 5 | alpha-2u-globulin (L type) | alpha-2u globulin PGCL1 | alpha-2u globulin PGCL2 | alpha-2u globulin PGCL3 | alpha-2u globulin PGCL5 | alpha2u globulin | similar to alpha2u globulin	AB039829|J00738|AB039827|BC086943|BC088109|M26836|AB039824|AB039826	Obp3|Mup4|Mup5|LOC298116|LOC259246|LOC298109|LOC259244|LOC259245|LOC298111|LOC685482	NM_147215|NM_001033958|NM_198784|NM_203325|NM_001003409|NM_147214|NM_203512|NM_147212|NM_147213	Rn.86413///Rn.86413///Rn.107064///Rn.118530///Rn.154508///Rn.86413///Rn.86413///Rn.107064///Rn.86413///Rn.118530///Rn.154508///Rn.86422///Rn.103016///Rn.86412///Rn.107041///Rn.103016///Rn.86422///Rn.86412///Rn.86413///Rn.86422///Rn.86422///Rn.107041///Rn.103016///Rn.86422///Rn.86412///Rn.107041///Rn.86413///Rn.86413///Rn.86422///Rn.195845///Rn.86422///Rn.86422	0.000248943	0.00367781	12.2694	-0.749022	-0.0921632	11.6654	12.5474	12.4455	11.5522	11.8172	12.3014	10.066	12.5386	12.4943	11.0688	12.5083	12.4221	11.5462	11.943	12.1625	11.6561	12.1677	12.2418	12.0662	12.266	12.2039	12.0545	11.9908	12.0996	12.1585	12.0279	11.8985	12.4597	11.3037	11.7948	12.2063	12.3851	11.5725	12.1422	12.2688	12.169		0.76789	0.280794
10737506	transducer of ErbB-2.1	AF349723	Tob1	NM_133317	Rn.7819///Rn.7819///Rn.7819	2.38e-07	1.57e-05	9.54925	-0.750459	-0.0756759	8.80706	8.94406	9.48759	8.96102	9.34367	9.71068	8.7026	9.42323	9.33597	8.53986	10.0336	9.81787	8.73254	9.58783	9.47297	8.56691	9.72253	9.84294	8.89661	9.1955	8.64289	8.84225	9.40169	9.72182	9.12898	9.10807	9.03406	9.06801	8.86531	8.65837	9.51309	9.70276	8.97886	9.5735	9.66791	9.1678		0.469784	0.39527
10852967	pseudouridylate synthase 7 homolog (S. cerevisiae) (predicted)		Pus7_predicted			4.45e-08	4.1e-06	6.54887	-0.751538	-0.16917	5.89818	6.51314	6.08728	5.52361	6.49908	6.31585	5.68825	6.41599	6.7358	5.80277	6.2454	6.76797	5.75692	6.23714	6.15195	5.61503	6.07937	6.20644	6.0646	6.44395	6.00778	6.15229	6.59302	6.56372	6.78663	6.4442	5.83351	6.61709	5.96378	5.9117	5.98404	6.18068	5.35732	6.286	6.67768	6.33686		0.408941	0.349564
10913023	interferon-related developmental regulator 2 (predicted)	BC161810	Ifrd2_predicted	NM_001047871	Rn.8306///Rn.8306///Rn.8306	4.82e-09	7.12e-07	7.71867	-0.751734	-0.1578	6.99242	7.28944	7.11968	6.66431	7.56326	7.66511	6.89307	7.3732	7.7088	6.97259	7.67396	8.06288	6.99127	7.40294	7.39408	7.15206	7.47731	7.75082	7.02603	6.95973	6.95202	7.17777	7.80236	7.71714	7.42174	7.48639	6.89016	7.27195	6.95897	6.86029	7.37302	7.17641	7.02433	7.99649	7.97264	7.45027		0.414409	0.342586
10751931	B-cell leukemia/lymphoma 6 (predicted)		Bcl6_predicted	NM_001107084	Rn.20571///Rn.20571	0.00141474	0.0132334	6.7577	-0.75251	-0.863302	6.05815	7.81301	5.55273	5.80165	6.42934	6.62102	5.73128	5.72439	6.485	5.51419	5.76375	7.38395	5.62649	6.0493	6.41048	5.65612	6.14375	6.67104	6.25488	5.76669	6.9412	6.19843	6.65531	6.12717	7.00102	5.53063	6.62559	5.58747	5.22601	6.25747	7.50123	6.04342	7.11206	5.16566	6.90127	6.87115		0.738541	0.623188
10729847	protein phosphatase 1, regulatory (inhibitor) subunit 3C	BC085894	Ppp1r3c	NM_001012072	Rn.162528///Rn.162528///Rn.162528	0.0317838	0.119513	9.33347	-0.753532	-0.183452	8.80456	8.88437	8.31309	8.60271	7.81005	8.27789	8.96131	9.9048	8.69134	8.4716	9.81622	10.2411	7.95699	9.70057	8.97875	8.81649	9.27146	10.056	7.87209	8.35116	8.86201	8.47942	9.56779	9.28201	9.35952	8.36616	9.56474	9.47592	8.26662	7.95491	9.35139	8.6696	9.20783	8.4372	9.28217	9.47767		0.732098	0.61549
10771901	estrogen sulfotransferase | sulfotransferase family 1E, member 1	BC088157|M86758	ste2|Sult1e1	NM_001007718|NM_012883	Rn.32104///Rn.32104	0.00102295	0.0104409	12.1126	-0.754468	-0.0921575	11.6849	12.3066	12.3525	11.6761	12.0329	12.0524	9.9377	12.2226	11.8758	10.345	12.4039	12.2932	11.4715	11.8835	11.8799	11.5927	11.8717	12.0515	11.9487	12.2832	11.7416	11.6503	11.8607	11.9717	12.2198	11.7521	11.9528	12.1611	10.8075	11.6647	11.9796	11.8924	11.5657	11.9954	12.3273	12.1092		0.801785	0.316543
10770117	gremlin 2 homolog, cysteine knot superfamily (Xenopus laevis) (predicted)		Grem2_predicted	NM_001105974	Rn.16419///Rn.16419	1.49e-05	0.000409172	5.98054	-0.755514	0.167638	5.23959	5.43985	5.86615	4.932	6.61427	7.06198	5.15934	6.28983	6.02562	4.85063	5.8394	5.91961	5.63567	5.66142	5.80259	5.45337	5.84746	6.09771	5.73227	5.7897	5.59017	5.52903	5.83594	5.34631	5.75142	6.69382	4.98315	6.16564	4.9116	5.0548	5.83989	6.05707	5.21883	6.38581	5.87986	5.76179		0.67855	0.421833
10877262	alpha-2u globulin PGCL4 | major urinary protein 4 | alpha-2u globulin PGCL3 | alpha2u globulin | alpha-2u globulin PGCL1 | similar to alpha2u globulin	J00738|AB039829|AB039824|BC086942|M26836|M26838	Obp3|Mup4|LOC259244|LOC298111|LOC259246|LOC685482	NM_147215|NM_001033958|NM_198784|NM_147212|NM_001024248|NM_001003409	Rn.86413///Rn.86413///Rn.107064///Rn.86413///Rn.86413///Rn.107064///Rn.107064///Rn.86412///Rn.195845///Rn.195845///Rn.86412///Rn.86413///Rn.86412///Rn.86413///Rn.86412///Rn.86412///Rn.86412///Rn.86413///Rn.86413///Rn.86422///Rn.195845	8.98e-05	0.00166	11.2567	-0.755666	-0.0556353	10.6293	11.5692	11.5651	10.5055	10.8085	11.2963	9.32057	11.4151	11.4948	10.1698	11.6044	11.3697	10.3992	10.8678	11.2614	10.4841	11.2567	11.3407	11.1351	11.4502	11.2875	11.0504	11.1175	10.8495	11.2873	10.9587	10.8487	11.587	10.1434	10.8417	11.2502	11.5677	10.4847	11.1938	11.2883	11.127		0.71181	0.372225
10863690	similar to RIKEN cDNA 1700019G17 (predicted) | similar to Camello-like 2		RGD1563507_predicted|LOC681227	XM_575588|XM_001060839|XM_001074249		1.6e-07	1.12e-05	8.85429	-0.765187	0.0322215	8.18682	8.48504	7.81491	8.11346	8.83746	8.84837	8.19176	8.82025	9.03272	7.62486	8.66475	9.16352	7.97119	8.63578	8.53872	7.75899	8.92335	8.78486	8.2708	8.1066	7.93401	8.52468	9.32305	9.0349	8.45559	9.26158	8.45301	8.89769	8.31842	8.0089	8.48809	8.6142	7.64637	8.61472	8.68794	8.82643		0.492031	0.443011
10795760	5-methyltetrahydrofolate-homocysteine methyltransferase	AF034214	Mtr	NM_030864	Rn.205061///Rn.205061///Rn.205061	3.26e-06	0.000125413	7.61791	-0.765305	-0.177327	6.9977	7.60959	6.79307	6.70317	7.28516	7.27495	6.80459	7.69701	7.87552	6.88009	7.32847	7.91155	6.75168	7.08128	7.11213	6.36127	7.34087	7.60299	6.81889	7.44801	6.89648	7.25207	7.84097	7.92747	7.26342	7.44529	6.83526	7.6883	7.18302	7.27268	7.29762	7.2114	6.3708	7.25787	7.67644	7.41092		0.433862	0.40384
10760663	G protein-coupled receptor 146		Gpr146	NM_001109062	Rn.41446///Rn.41446	7.24e-08	5.86e-06	8.07597	-0.766525	0.0413743	6.87556	7.518	7.66482	7.15158	8.21165	8.28129	7.67244	8.40387	8.20385	7.31125	8.212	8.02322	7.61068	7.87832	8.35239	7.48608	8.00416	8.21216	7.16935	7.51128	7.27681	7.49623	7.86956	8.05091	7.49619	8.00239	7.01728	7.94379	7.37958	6.93329	7.83646	8.14736	7.60998	8.53034	8.17006	8.17006		0.502358	0.426638
10908100						1.38e-07	9.96e-06	8.30641	-0.766962	-0.0642846	7.44774	8.10885	8.05466	7.42482	8.34816	8.62516	7.52756	8.13209	8.14952	7.40493	8.09906	8.55503	7.85487	8.39999	7.95114	7.03525	7.93996	8.28872	7.40048	8.02557	7.82033	7.76119	8.44706	8.51085	8.31675	8.33757	7.77551	8.44699	7.71746	7.96563	7.88357	8.00504	7.15788	8.0282	8.07826	7.92696		0.43656	0.381998
10877307	alpha-2u globulin PGCL4 | major urinary protein 5 | alpha-2u globulin PGCL3 | alpha-2u globulin PGCL5 | alpha2u globulin | alpha-2u globulin PGCL1 | similar to alpha2u globulin	AB039827|AB039824|AB039826|X14552|AB039828|AB039829|M26836|M26835|BC086943	Obp3|Mup5|LOC259244|LOC259245|LOC298111|LOC259246|LOC685482	NM_147215|NM_001033958|NM_203325|NM_147212|NM_147213|NM_001024248|NM_198784|NM_001003409|NM_147214|NM_203512	Rn.86413///Rn.86413///Rn.118530///Rn.154508///Rn.118530///Rn.154508///Rn.86413///Rn.118530///Rn.154508///Rn.118530///Rn.154508///Rn.118530///Rn.154508///Rn.118530///Rn.154508///Rn.86412///Rn.107041///Rn.195845///Rn.195845///Rn.195845///Rn.195845///Rn.86412///Rn.86413///Rn.195845///Rn.86422///Rn.107041///Rn.86422///Rn.107041///Rn.86422///Rn.107041///Rn.86422///Rn.107041///Rn.86412///Rn.107041///Rn…	0.000274462	0.00396926	11.8267	-0.77464	-0.0826149	11.2538	12.0858	12.0497	11.0688	11.4695	11.7727	9.53929	12.0391	12.0087	10.7271	12.1013	11.9667	11.0185	11.3973	11.7243	11.0024	11.7167	11.8151	11.7339	11.9318	11.7758	11.6087	11.6525	11.6522	11.7799	11.5292	11.5003	12.1065	10.7779	11.395	11.6695	11.9926	10.9986	11.6844	11.8714	11.7466		0.770905	0.337288
10795511	retinoblastoma binding protein 4 (predicted) | similar to retinoblastoma binding protein 4 (predicted)		Rbbp4_predicted|RGD1563620_predicted	NM_001107912|XR_008251	Rn.7745///Rn.7745	3.54e-14	9.17e-11	8.96789	-0.778894	0.0795324	8.21925	8.63089	8.32577	8.02391	8.96608	9.03354	8.1363	9.16762	9.23749	8.17344	9.08343	9.06435	8.22241	9.03701	8.64073	7.94916	9.02077	9.05272	8.36947	8.45681	8.44249	8.21776	9.09163	8.69701	8.88507	9.26556	8.23577	8.94232	8.29365	8.24374	8.36851	8.38659	8.18309	8.85238	9.02211	8.75083		0.465923	0.371059
10890629	protein phosphatase 2, regulatory subunit B (B56), epsilon isoform (predicted)		Ppp2r5e_predicted	NM_001106740	Rn.24394///Rn.24394	1.09e-09	2.28e-07	8.44802	-0.78056	-0.0227282	7.72189	8.35666	8.02494	7.35846	8.22381	8.41701	7.52616	8.43436	8.36521	7.5727	8.72343	8.86644	7.85716	8.60805	8.27232	7.18147	8.24261	8.46031	7.92589	8.0104	8.00341	7.8319	8.42606	8.31562	8.43755	8.28062	7.91854	8.53344	7.71572	7.77811	8.09915	8.10278	7.62152	8.35525	8.51205	8.20998		0.489247	0.34287
10877278	alpha-2u globulin PGCL4 | major urinary protein 5 | major urinary protein 4 | alpha-2u globulin PGCL5 | alpha-2u globulin PGCL3 | alpha-2u globulin PGCL1 | alpha2u globulin | similar to alpha2u globulin | alpha 2U globulin	AB039827|J00738|AB039829|AB039826|AB039824|BC086943|BC088109|M26836	Obp3|Mup5|Mup4|LOC259245|LOC259244|LOC259246|LOC298111|LOC685482|LOC366380	NM_147215|NM_001033958|NM_203325|NM_198784|NM_147213|NM_147212|NM_203512|NM_147214|NM_001003409|NM_001024248	Rn.86413///Rn.86413///Rn.118530///Rn.154508///Rn.107064///Rn.118530///Rn.154508///Rn.86413///Rn.118530///Rn.154508///Rn.86413///Rn.107064///Rn.107041///Rn.86412///Rn.86412///Rn.86412///Rn.86412///Rn.86412///Rn.86422///Rn.107041///Rn.86412///Rn.86413///Rn.86412///Rn.86413///Rn.86412///Rn.86413///Rn.86412///Rn.86413///Rn.86412///Rn.86413///Rn.107041///Rn.86412///Rn.86412///Rn.86412///Rn.86412///Rn.…	0.000102975	0.00184649	12.2097	-0.783415	-0.0714219	11.61	12.469	12.4753	11.5115	11.7828	12.1891	9.97954	12.4306	12.4081	11.1044	12.5058	12.3093	11.372	11.8814	12.1458	11.499	12.1459	12.2181	11.9764	12.2448	12.1905	11.8828	12.0006	12.0284	12.1721	12.0169	11.8765	12.3813	11.0845	11.8228	12.0823	12.3545	11.3961	12.0993	12.2159	12.1367		0.761719	0.327593
10776992	stromal interaction molecule 2 (predicted)		Stim2_predicted	NM_001105750	Rn.162277///Rn.162277	3.29e-08	3.19e-06	7.32438	-0.786278	0.00167932	6.35097	6.85019	6.66904	6.18594	7.31143	7.70695	6.77541	7.81336	7.36405	6.43493	7.33337	7.32474	6.8963	7.24298	7.27228	6.27527	7.05147	7.59574	6.58172	6.8813	6.60182	6.67872	7.12718	6.99453	6.83985	7.43092	6.59764	7.10654	6.79066	6.47418	6.86438	7.02755	6.41549	7.51728	7.47934	7.28985		0.538676	0.367235
10879986	retinoblastoma binding protein 4 (predicted) | similar to retinoblastoma binding protein 4 (predicted)		Rbbp4_predicted|RGD1563620_predicted	NM_001107912	Rn.7745///Rn.7745	3.45e-14	9.17e-11	9.31168	-0.787455	0.062107	8.58872	8.84953	8.65782	8.35745	9.28704	9.38487	8.50752	9.48591	9.57403	8.50904	9.38228	9.40717	8.55526	9.34357	8.90693	8.25564	9.35979	9.38879	8.66565	8.80197	8.76508	8.61836	9.45956	9.02371	9.21114	9.59575	8.55168	9.27105	8.61809	8.55039	8.65851	8.73469	8.51284	9.17909	9.35543	9.14826		0.458594	0.376457
10739490	solute carrier family 9 (sodium/hydrogen exchanger), member 3 regulator 1	AF154336	Slc9a3r1	NM_021594	Rn.35142///Rn.35142///Rn.35142	2.37e-06	9.59e-05	9.57894	-0.797931	0.0131252	8.7651	9.19315	8.86309	8.70843	9.48841	9.77672	8.72548	9.62412	9.31467	8.48889	9.64509	10.2944	9.00326	9.96384	9.36972	8.56881	9.2976	9.79229	8.94296	8.95088	9.03127	8.87125	9.60947	9.28629	8.83388	9.28206	8.82591	9.2909	8.72042	8.91342	9.48028	9.27196	8.83816	10.1271	10.1042	9.22907		0.544401	0.433194
10723822	tsukushin	AY533242	Tsku	NM_001009965	Rn.8672///Rn.8672///Rn.8672	0.0679051	0.193659	9.76525	-0.80011	-0.0546914	8.2837	9.28182	8.03404	7.59569	8.62833	9.27862	10.0925	9.82954	9.00075	9.42768	10.8037	10.9001	9.24856	10.4526	9.87477	9.43061	9.99649	10.4026	8.79323	7.53633	8.00958	8.47655	9.73793	9.3206	8.06741	8.24121	8.36061	9.9687	9.35669	8.55284	8.7955	9.08982	9.96295	9.73646	10.4525	10.6995		1.03623	0.88495
10877339	alpha-2u globulin PGCL4 | major urinary protein 4 | major urinary protein 5 | alpha2u globulin | alpha-2u globulin PGCL3 | alpha-2u globulin PGCL1 | alpha-2u globulin PGCL2 | alpha-2u-globulin (L type) | similar to alpha2u globulin | alpha 2U globulin	AB039829|AB039827|AB039822|AB039824|M26836|BC086943|X14552|AB039826	Obp3|Mup4|Mup5|LOC298111|LOC259244|LOC259246|LOC298109|LOC298116|LOC685482|LOC366380	NM_147215|NM_001033958|NM_198784|NM_203325|NM_001024248|NM_147212|NM_147214|NM_203512|NM_001003409|NM_147213	Rn.86413///Rn.86413///Rn.107064///Rn.118530///Rn.154508///Rn.86413///Rn.118530///Rn.154508///Rn.107064///Rn.118530///Rn.154508///Rn.195845///Rn.86412///Rn.86422///Rn.103016///Rn.195845///Rn.103016///Rn.86422///Rn.86422///Rn.86412///Rn.86413///Rn.86412///Rn.86413///Rn.86422///Rn.86412///Rn.103016///Rn.103016///Rn.86413///Rn.86413///Rn.86413///Rn.195845///Rn.86422///Rn.86422///Rn.86413///Rn.195845	8.92e-05	0.00165202	11.9475	-0.80559	-0.0951487	11.3265	12.1807	12.1302	11.1865	11.5336	11.9555	9.72586	12.1587	12.1485	10.7657	12.1981	12.0815	11.0553	11.5697	11.8542	11.1997	11.8711	11.9797	11.7303	11.9772	11.8494	11.6885	11.6867	11.7906	11.8574	11.7142	11.5604	12.1216	10.8467	11.5139	11.8591	12.0978	11.1038	11.8177	11.9354	11.8315		0.762945	0.331651
10889766	DnaJ (Hsp40) homolog, subfamily B, member 9	BC070915	Dnajb9	NM_012699	Rn.29778///Rn.29778///Rn.29778	1.6e-05	0.000430416	8.24168	-0.80984	-0.246785	7.57855	7.88654	7.57093	6.79308	7.74198	7.98743	7.26523	7.97276	7.82854	7.65235	8.25373	8.79704	7.38439	8.07741	7.81587	7.33461	7.84471	8.7928	7.38617	7.27012	7.50779	7.56471	8.07231	7.97285	7.77952	7.53115	7.52113	8.09958	7.64911	7.31775	7.24995	7.43266	7.73499	8.36041	8.71716	8.05809		0.494848	0.431792
10880267	nuclear receptor subfamily 0, group B, member 2	BC088117	Nr0b2	NM_057133	Rn.10712///Rn.10712///Rn.10712	0.0301178	0.115363	8.34921	-0.814717	-0.264478	6.85395	8.78277	7.76572	6.97172	7.87433	7.79955	7.77316	8.98217	7.45825	8.22726	8.35947	8.62473	7.23331	8.74142	8.74622	8.4216	8.38992	9.4258	6.9379	7.87001	7.70319	6.95883	7.87257	7.19108	8.21597	7.33898	7.5567	8.21768	7.68915	8.16123	9.00757	7.91519	7.62904	6.986	8.82882	9.24944		0.670956	0.732109
10776778	NEDD4 binding protein 2		N4bp2			1.58e-10	5.21e-08	8.1206	-0.818829	-0.14705	7.59353	8.13491	7.8754	7.37601	7.98078	7.95085	6.98239	8.25814	8.36097	7.2189	7.7826	7.91619	7.40953	8.03486	7.37688	7.16601	8.05787	8.02734	7.21416	7.93417	7.72611	7.55596	8.01249	8.10824	8.29322	7.87055	7.50605	8.05919	7.34977	7.26776	8.04176	7.87896	6.98123	7.70551	8.21311	8.09492		0.419722	0.378247
10877313	alpha-2u globulin PGCL4 | major urinary protein 5 | alpha-2u globulin PGCL5 | alpha2u globulin | alpha-2u-globulin (L type) | alpha-2u globulin PGCL3 | alpha-2u globulin PGCL2 | alpha-2u globulin PGCL1 | similar to alpha2u globulin	AB039827|AB039826|M26836|M26838|AB039824|BC086943|X14552|AB039829|BC086942|BC088109	Obp3|Mup5|LOC259245|LOC298111|LOC298116|LOC259244|LOC298109|LOC259246|LOC685482	NM_147215|NM_001033958|NM_203325|NM_147213|NM_001024248|NM_001003409|NM_147212|NM_203512|NM_198784|NM_147214	Rn.86413///Rn.86413///Rn.118530///Rn.154508///Rn.118530///Rn.154508///Rn.118530///Rn.154508///Rn.86413///Rn.118530///Rn.154508///Rn.118530///Rn.154508///Rn.118530///Rn.154508///Rn.107041///Rn.195845///Rn.86412///Rn.103016///Rn.103016///Rn.86422///Rn.107041///Rn.195845///Rn.103016///Rn.86422///Rn.86412///Rn.86413///Rn.86412///Rn.86413///Rn.107041///Rn.86422///Rn.86412///Rn.103016///Rn.103016///Rn.…	0.000141022	0.00236514	12.0605	-0.821741	-0.0705096	11.4331	12.3534	12.2856	11.2501	11.6285	12.0466	9.74069	12.296	12.2997	10.7702	12.4047	12.1798	11.1669	11.7197	12.0092	11.2887	11.9911	12.0683	11.9327	12.0887	11.9741	11.778	11.8485	11.882	11.9868	11.788	11.6782	12.3011	10.9683	11.6175	11.9937	12.22	11.2403	11.932	12.0872	11.9334		0.815016	0.338103
10903736	ectonucleotide pyrophosphatase/phosphodiesterase 2	BC081747	Enpp2	NM_057104	Rn.20403///Rn.20403	1.3e-11	6.98e-09	9.26339	-0.823306	0.0744326	8.76183	9.41822	9.04673	8.54108	9.40956	9.03691	8.42304	9.37627	9.33007	8.23515	9.06303	9.17842	8.41805	9.28438	8.97659	8.26395	9.44361	9.4032	8.52224	9.02786	8.86458	8.41394	9.44097	9.44963	9.34059	9.42698	8.62655	9.51026	8.5934	8.56554	9.29549	9.26029	7.91626	9.08536	9.12248	9.24583		0.406206	0.455053
10857626	ER degradation enhancer, mannosidase alpha-like 1		Edem1			3.14e-05	0.000718174	10.5251	-0.825826	-0.251391	9.70719	9.67673	9.41435	9.41526	9.90147	10.2427	10.073	10.5416	10.689	9.86561	10.4081	10.7852	9.9135	10.585	10.2283	9.44549	10.405	10.7004	9.47363	9.28565	10.0555	9.50824	10.3921	9.97232	10.0706	9.62703	9.74494	9.99728	9.52724	9.42113	9.67452	9.63626	10.2959	10.6056	11.1512	10.5892		0.474344	0.496928
10727260	cyclin D1	AB256048	Ccnd1	NM_171992	Rn.22279///Rn.22279///Rn.22279	1.72e-05	0.00045673	8.8331	-0.841184	0.098942	8.8197	8.99128	8.76956	8.06074	9.10077	8.64229	7.00673	8.78532	8.59419	8.06664	8.78584	9.05828	8.03815	8.99745	8.19603	7.46402	8.2577	8.73641	8.38026	8.61534	8.85722	8.31275	9.43309	9.07398	8.98493	9.27902	8.61818	8.63205	7.98597	7.73501	8.48514	8.56357	7.41484	9.11713	8.86707	8.70764		0.591838	0.534515
10825362	hydroxyacid oxidase 2 (long chain)	BC078781	Hao2	NM_032082	Rn.198611///Rn.198611///Rn.198611///Rn.198611	9.69e-07	4.84e-05	10.603	-0.847615	-0.0659804	10.3722	10.7601	10.6376	9.86286	10.7171	10.6662	9.3106	10.5351	10.6928	9.33631	10.3544	10.6158	9.73681	10.3258	10.6148	9.37847	10.5631	10.6366	10.1582	10.7448	10.7654	9.83416	10.5186	10.1373	11.0138	10.6753	10.3316	10.8198	9.87958	9.71071	10.3873	10.5913	9.15351	10.3244	10.5279	10.5338		0.526072	0.472414
10763184	claudin 3	M74067	Cldn3	NM_031700	Rn.4513///Rn.4513	4.64e-07	2.66e-05	9.36463	-0.849363	-0.183428	8.58238	8.88611	8.62669	8.63463	8.61214	9.23722	8.48276	9.13091	9.37856	8.48903	9.3273	9.78756	8.10046	9.29694	9.41124	8.37729	9.52665	9.37966	8.72223	8.77912	8.86516	8.56437	9.51439	9.14741	9.11734	8.8845	8.66588	9.10769	8.38652	8.02535	9.36571	9.43426	9.15226	9.23026	9.27845	9.59083		0.429238	0.456713
10903325	ankyrin repeat domain 46	AB095364	Ankrd46	NM_001013948	Rn.11978///Rn.11978///Rn.11978	1.43e-07	1.03e-05	8.91154	-0.849458	-0.278393	7.88253	8.51052	8.73503	8.12385	8.77046	8.83617	7.82972	8.74747	9.45289	7.84469	8.5722	8.75581	8.04349	8.18555	8.41256	7.81523	8.85113	8.73406	8.24145	8.54959	8.48876	8.193	8.94155	9.12933	9.20347	8.7298	8.32354	8.48852	8.13119	8.38785	8.78743	8.5914	7.92849	8.41168	8.51659	8.66403		0.493831	0.354728
10857610	basic helix-loop-helix domain containing, class B2	AF009330	Bhlhb2	NM_053328	Rn.81055///Rn.81055///Rn.81055	6.14e-10	1.45e-07	9.38554	-0.85639	0.0391676	8.75725	8.67627	9.46449	8.46658	9.64933	9.71921	8.70066	9.25789	9.40287	8.36766	9.40214	9.27622	8.47526	9.31531	9.79543	8.29788	9.33303	9.21389	8.76009	9.18093	8.59454	8.60249	9.51968	9.44439	9.1771	9.47617	8.1694	9.29367	8.95645	8.0064	9.14989	9.03808	8.78962	9.57512	9.63063	9.21998		0.472015	0.482872
10761180	rhomboid domain containing 2		Rhbdd2			1.86e-05	0.000484661	7.53839	-0.859432	-0.194553	6.80571	6.80216	6.8062	6.5169	6.83229	7.10886	6.84843	7.33869	7.51682	6.94695	7.69176	7.85693	6.83511	7.40922	7.43676	6.78048	7.4374	7.55949	6.45428	6.60115	6.64016	6.8539	7.39176	7.39113	7.25119	6.84595	6.38141	6.96209	6.36724	6.1446	7.11907	7.09735	7.21243	8.18534	8.07407	7.54861		0.416975	0.52004
10823783	similar to mKIAA1450 protein (predicted)		RGD1562174_predicted			4.91e-07	2.78e-05	8.19904	-0.863956	-0.165526	7.24733	7.93297	7.77911	7.44702	8.08096	8.07756	6.92863	8.40556	8.72857	7.35452	8.06603	8.3419	7.42556	7.45354	7.91468	7.21818	8.15334	8.03928	7.46326	7.90417	7.57305	7.67374	8.32589	8.24887	8.52228	8.21051	7.24883	7.88642	7.28833	7.74551	8.30771	7.97701	6.98004	7.71933	7.86586	7.76796		0.531142	0.401079
10769349	flavin containing monooxygenase 4	AF458416	Fmo4	NM_144561|NM_144562	Rn.216582///Rn.216582///Rn.216582///Rn.216582///Rn.216582	2.79e-10	8.04e-08	6.80086	-0.869076	-0.137146	5.67955	6.51411	6.0017	5.84045	6.39536	6.69043	5.94635	7.05956	6.89827	5.80902	6.66553	7.07436	5.70312	6.56493	6.2177	5.79537	6.79853	6.78642	6.22225	6.18969	6.10538	6.02474	6.80255	6.65397	6.70748	6.82572	6.32401	6.54781	6.00447	6.03888	5.97818	6.39649	5.79321	6.31345	6.89467	6.70129		0.508793	0.371142
10884162	pre-B-cell colony enhancing factor 1	AB081730	Pbef1	NM_177928	Rn.203508///Rn.203508	0.000213186	0.00326741	8.86669	-0.871808	-0.0678863	7.76773	7.56887	7.58784	7.80662	9.41016	9.32919	7.88678	9.22944	9.29297	7.56658	8.63982	8.98338	8.20439	8.12113	8.77454	7.59141	8.20875	9.31324	8.18461	8.34566	7.58979	8.64654	8.605	8.41658	8.01945	8.92347	7.59859	9.14951	8.32932	8.45996	7.38612	7.69691	7.89602	8.90192	9.43064	8.14805		0.787471	0.561843
10807795	PH domain and leucine rich repeat protein phosphatase-like		Phlppl	NM_001109131	Rn.214939///Rn.214939	3.63e-09	5.83e-07	6.61731	-0.87269	0.0675196	5.56305	6.28963	5.91935	5.59351	6.17281	6.87795	5.7497	6.79218	6.42373	5.83176	6.73832	7.15692	5.84441	6.74771	5.95393	5.77644	6.65996	6.84448	5.88674	6.03785	5.9146	5.92994	6.46847	6.22586	6.17231	7.25554	5.78348	6.78096	5.7226	5.77545	6.15535	5.89771	5.47839	6.54755	6.62399	6.61328		0.541327	0.454959
10892035	calmin		Clmn	NM_001106755	Rn.206545///Rn.206545///Rn.206545	1.82e-06	7.88e-05	8.1897	-0.874568	-0.128223	7.40005	7.56855	7.60626	7.41253	7.74517	7.95068	7.39227	8.5008	8.32574	7.49466	8.17545	8.45335	7.48681	8.39226	8.29398	7.32339	8.37946	8.41515	7.43974	7.66809	7.40728	7.22734	7.49152	7.58894	7.78464	7.67755	7.04059	7.71865	7.19971	6.86028	8.09918	7.98877	7.5042	8.47241	8.56252	8.43656		0.427109	0.505354
10809399						0.000147731	0.00245947	10.5172	-0.877038	1.05957	8.8161	11.6478	11.5873	9.81545	11.6999	8.60048	11.0599	11.9116	11.8632	9.0941	11.6139	10.1041	9.00651	11.5254	11.654	11.2931	12.02	11.2371	9.27301	11.9897	9.92548	9.51617	10.4443	10.0354	9.7357	11.1432	8.83214	11.9223	8.58237	9.93568	11.7039	11.8306	10.4571	11.9101	11.9266	10.6348		1.28332	1.13335
10863688	similar to Camello-like 2 (predicted)		RGD1561619_predicted	XM_575587		1.2e-07	8.91e-06	8.20544	-0.898312	0.120998	7.07854	7.88977	7.2396	7.15867	8.31791	8.48361	7.2413	8.15229	8.36863	6.80911	8.04062	8.44379	7.24672	8.33848	7.64112	7.4788	8.40875	8.51985	7.42034	6.90582	6.33423	7.91119	8.50458	8.18639	7.37491	8.73993	7.73937	8.42148	7.39494	7.3788	7.75415	8.18745	6.82774	8.01391	7.83513	8.4312		0.61729	0.615038
10729762	similar to lipase-like, ab-hydrolase domain containing 2 (predicted)		RGD1565682_predicted			1.03e-05	0.000300733	7.48475	-0.900745	-0.255016	6.64713	7.83011	7.70959	5.99948	7.46228	7.41943	6.459	7.31194	7.19504	6.68717	6.83522	7.62413	6.20516	7.04335	6.69218	6.11316	7.23889	7.74424	6.89138	7.6574	7.36605	6.88257	7.17797	7.72029	7.54381	7.15386	6.55091	7.814	7.28726	7.25203	6.8781	7.56139	6.03281	7.0301	7.27947	7.35159		0.566829	0.502694
10745931						0.0136644	0.0682544	7.77397	-0.903429	-0.400325	6.14295	7.06993	6.17682	6.17056	7.72988	8.06092	7.01436	7.05618	7.90424	7.54952	7.91397	8.30085	6.71077	7.54246	6.37529	6.05795	6.85972	7.94645	6.43364	7.30202	7.77601	7.91907	8.2482	7.56709	7.79248	7.40146	7.02921	7.71119	6.89407	7.89946	7.72017	7.75123	6.62488	5.8997	6.61556	8.00414		0.775657	0.674849
10815176	PHD finger protein 17 (predicted)		Phf17_predicted	NM_001107670	Rn.90858///Rn.90858	1.77e-10	5.73e-08	7.5395	-0.928611	-0.0839354	6.70219	7.3884	7.4086	6.61608	7.66652	7.5194	6.3411	7.47816	7.44802	6.49656	7.40647	7.83362	6.30753	7.30481	7.28191	6.39074	7.29393	7.30623	6.91013	7.23185	7.09488	7.02147	7.84382	7.71755	7.52777	7.45677	6.89372	7.25913	6.53708	6.30493	7.74531	7.2261	6.80916	7.39047	7.42689	7.53653		0.504724	0.438501
10931271	carboxylesterase 3 | carboxylesterase-like	BC061789|BC078681	Ces3|LOC291863	NM_133295|NM_001013889	Rn.2549///Rn.2549///Rn.2549///Rn.155930///Rn.155930	2.06e-08	2.26e-06	9.98577	-0.934728	0.260405	8.62734	10.7654	9.58157	8.61846	10.044	9.92674	9.40186	10.1524	10.2506	9.10944	10.2014	10.0046	8.74468	9.95101	9.74178	9.77238	10.6387	10.295	8.67333	10.0172	9.85734	8.67389	10.4931	9.77083	10.1286	10.3637	9.60591	10.4912	8.84199	9.02691	9.73873	10.1589	9.51633	9.88012	9.64902	9.86087		0.668923	0.581958
10729795	solute carrier family 16 (monocarboxylic acid transporters), member 12 (predicted)		Slc16a12_predicted			2.08e-12	1.8e-09	9.92894	-0.935612	-0.0928871	9.10744	9.40182	9.27641	8.76632	9.7072	9.76306	9.09944	9.8435	10.1647	9.11405	9.80198	10.0773	8.75238	9.80088	9.48757	8.8204	9.96296	9.81258	8.98069	9.32615	9.21375	9.3055	10.1017	10.0412	9.58113	9.69345	9.01649	9.54773	9.02146	8.9766	9.64657	9.49827	8.95914	10.0651	10.0337	9.95788		0.442777	0.437501
10831940	FK506 binding protein 5	BC085868	Fkbp5	NM_001012174	Rn.144288///Rn.144288///Rn.144288	0.00131577	0.012464	7.65363	-0.938433	-0.3597	6.59534	6.87983	6.50439	6.40345	6.5055	6.7629	6.50902	7.95029	8.48258	6.55575	7.40616	8.15885	6.78625	7.22671	6.79589	6.34858	7.10834	7.60745	6.80389	6.86242	6.54208	7.0779	7.72915	7.29462	7.09351	6.69943	6.49006	6.77514	6.75781	6.63375	6.30812	6.64014	7.6206	8.24468	8.27612	7.55304		0.743784	0.545616
10866693	glycogen synthase 2	J05446	Gys2	NM_013089	Rn.2906///Rn.2906	4.86e-08	4.36e-06	9.21396	-0.944539	-0.403685	8.261	8.46306	8.63057	8.10629	9.34016	9.23274	8.15661	8.71838	9.5142	8.11384	8.46101	9.23738	7.99261	8.37069	8.75773	8.1884	8.90809	9.17522	8.44812	8.15828	8.34635	8.62499	9.24572	9.13732	9.37154	9.00947	8.45353	8.57947	8.47834	8.46751	8.56084	8.51575	7.94176	8.65943	9.14566	8.89759		0.517469	0.397533
10822424	cytochrome P450, family 7, subfamily b, polypeptide 1		Cyp7b1	NM_019138	Rn.53969///Rn.53969	1.11e-05	0.000319993	6.53544	-0.951023	-0.225677	5.7983	6.46624	6.80958	5.85506	6.04561	5.90787	5.3836	6.16869	6.70835	4.95336	6.59802	6.93356	5.47731	6.41041	6.06093	5.37802	6.1535	6.1928	6.26022	6.81077	6.35967	5.79258	6.07908	6.64853	6.91179	6.07392	5.98226	6.84182	5.74398	5.45877	6.55928	6.19616	4.9295	6.41677	6.94087	6.03972		0.599918	0.515123
10806221	carboxylesterase 3	BC061789	Ces3	NM_133295	Rn.2549///Rn.2549///Rn.2549	8.44e-09	1.11e-06	9.37062	-0.951648	0.105378	8.07597	9.84863	8.77555	8.08699	9.4268	9.27551	8.79465	9.42702	9.6989	8.41106	9.2572	9.37385	8.20637	9.13013	8.92751	9.00332	9.76902	9.64369	8.12367	9.28003	9.14908	8.16938	9.73405	9.13283	9.48868	9.68026	8.80008	9.65448	8.02627	8.4479	9.00944	9.43017	8.88198	9.20502	9.05079	9.3007		0.600358	0.530182
10756622	BAI1-associated protein 2-like 1	BC105815	Baiap2l1	NM_001034140	Rn.21473///Rn.21473///Rn.21473///Rn.21473	1.02e-06	4.98e-05	8.05413	-0.954068	-0.154424	7.16045	7.43184	7.403	6.91319	7.32766	7.53516	7.2035	8.0649	8.01654	7.42883	8.32939	8.48331	7.17213	8.26331	7.96779	6.80919	8.25089	8.23531	7.09953	7.22475	7.17032	6.75093	7.84377	7.78179	7.85153	7.30113	7.17221	7.5663	7.04301	6.74934	7.41226	7.39965	7.69841	8.15	8.31203	8.21737		0.495246	0.519548
10893064	apolipoprotein F	BC088170	Apof	NM_001024351	Rn.101696///Rn.101696///Rn.101696	0.00562657	0.0366751	10.5958	-0.960174	-0.446315	10.0543	9.72694	10.4793	8.83111	10.5287	10.7598	10.7125	9.53378	10.801	9.04636	9.7118	9.81382	8.97896	9.77223	9.86624	9.16111	10.9961	10.7263	9.46221	9.64259	9.48168	9.50283	11.058	11.0511	10.7793	9.78686	10.186	9.49105	10.1886	10.3388	9.89835	9.38966	9.16517	10.4672	11.0613	9.77425		0.669057	0.661438
10797657	osteomodulin	AF104362	Omd	NM_031817	Rn.30124///Rn.30124///Rn.30124	1.16e-12	1.05e-09	5.75974	-0.962973	0.153436	5.03601	6.03623	5.3833	4.77406	5.73411	5.84352	4.52212	6.03023	5.50575	4.69481	5.81306	5.99689	4.80599	5.75307	5.64766	4.91504	5.95077	5.71407	4.93772	5.47221	5.7216	4.91478	5.94243	5.29347	5.815	5.84105	4.80227	6.2644	4.69248	4.90218	5.53384	5.74165	4.56378	5.88949	5.67182	6.23743		0.55709	0.511739
10827989						0.00011668	0.00204377	9.97801	-0.969905	1.22513	8.26484	11.2505	11.3348	9.06974	11.2972	7.88865	10.4954	11.6212	11.5596	8.16242	11.2991	9.54157	8.43845	10.9982	11.2872	10.8286	11.8411	10.7871	8.8001	11.9531	9.03949	8.76234	9.87444	9.34254	9.04695	10.6841	8.14208	11.6124	8.04915	9.1093	11.3935	11.5563	9.97483	11.6005	11.6474	10.0103		1.46713	1.29648
10897997	thyrotroph embryonic factor	BC101895	Tef	NM_019194	Rn.59871///Rn.59871///Rn.59871	6.6e-14	1.2e-10	7.96942	-0.970085	-0.0106584	6.90835	7.56514	7.48045	7.23419	7.78344	7.9441	7.01995	8.07966	8.04106	7.0181	7.92034	8.04826	6.99469	8.14421	7.76189	6.67501	8.17856	7.95767	7.28073	7.44505	7.14365	7.13738	7.90709	7.81901	7.81019	8.03749	6.89221	7.57888	6.88534	7.05807	7.96284	7.5827	6.88798	7.99916	8.19016	7.94488		0.445272	0.486857
10824530	interleukin 6 receptor, alpha	M58587	Il6ra	NM_017020	Rn.1716///Rn.1716///Rn.1716	2.32e-06	9.46e-05	9.11945	-0.972824	-0.290617	7.95121	8.26513	8.05194	7.93661	8.45947	8.85476	8.51828	9.20946	9.25625	8.45711	9.17269	9.33121	8.39341	8.91826	9.04389	7.9971	8.93681	9.32394	7.82218	7.97316	8.38343	7.9821	9.04256	8.828	8.6644	8.35745	7.77789	8.4736	7.92366	7.94949	8.61125	8.51642	9.05042	8.88915	9.36971	9.32731		0.526066	0.512336
10731075	glial cell line derived neurotrophic factor family receptor alpha 1	U97142	Gfra1	NM_012959	Rn.88489///Rn.88489///Rn.88489///Rn.88489	1.47e-05	0.000404503	6.62207	-0.992877	0.0186217	5.26394	7.34757	6.40956	5.62929	5.94912	6.93741	5.53737	7.0381	5.78034	5.68808	7.06723	7.14509	5.49784	5.81213	6.33527	6.01418	6.38164	7.28143	5.88237	6.88445	6.93789	5.84251	6.74665	6.59985	6.36913	7.26457	5.96569	6.46642	5.31779	5.83741	7.15012	7.4626	5.07389	7.04043	6.89473	5.96861		0.752733	0.661339
10917518	Dmx-like 2		Dmxl2	XM_001075770	Rn.168232///Rn.168232	3.2e-08	3.12e-06	7.65923	-0.997676	-0.168937	6.93309	7.69878	7.404	6.56844	7.06394	7.46099	6.46209	7.74028	7.82761	6.43718	7.65289	7.80873	7.08428	7.61111	7.48535	6.14236	7.19366	7.31286	6.74852	7.37014	7.67343	6.86932	7.56821	7.64346	7.82098	7.40813	6.96909	7.64967	6.50622	7.09062	7.47374	7.43442	6.12745	7.52476	8.03526	7.36396		0.539269	0.489478
10927195	protein tyrosine phosphatase 4a1 | similar to protein tyrosine phosphatase 4a1 (predicted)	L27843	Ptp4a1|RGD1566035_predicted	NM_031579	Rn.9459///Rn.9459///Rn.9459	3.33e-10	8.89e-08	10.4467	-1.00077	-0.0743026	9.29594	9.88447	9.36532	8.98402	10.2513	10.1695	9.75611	10.6684	10.6469	9.89815	10.2837	10.4838	9.26002	10.2261	9.47666	9.287	10.1835	10.5258	9.4803	9.88362	9.66875	9.84048	10.6686	10.5377	10.2417	10.3496	9.03593	10.4177	9.44378	9.32238	9.5997	9.76119	9.74733	10.303	10.362	10.6065		0.545843	0.495203
10808270	NAD(P) dependent steroid dehydrogenase-like		Hspc105	XM_001078486|XM_226509	Rn.32783///Rn.32783///Rn.32783	7.72e-11	2.92e-08	9.3553	-1.00494	-0.0870442	8.18289	9.44954	9.3851	8.59984	9.47676	9.29143	8.48129	9.39959	9.50431	8.032	9.32552	9.02598	8.19829	9.10356	9.50094	8.09093	9.37509	8.97635	8.78541	9.29311	9.02141	8.54793	9.20923	9.69647	9.27095	9.06375	8.29317	9.22087	8.16516	8.32491	9.57898	9.66232	8.50257	9.23994	9.32371	9.75321		0.540637	0.521937
10818793	glutamate cysteine ligase, modifier subunit	L22191	Gclm	NM_017305	Rn.2460///Rn.2460///Rn.2460	4.9e-14	1.02e-10	9.38756	-1.0115	0.288056	8.48814	10.0021	9.29408	8.30284	9.17851	9.29865	8.11289	9.77388	9.43251	8.41567	9.83083	9.59854	8.25804	9.78886	8.91854	8.63028	9.78384	9.55933	8.66178	9.50654	8.85956	8.31818	9.61489	9.20306	9.07465	10.0381	8.37265	9.65362	8.34205	8.39615	9.68281	9.4744	8.21402	9.41807	9.37367	9.56007		0.651828	0.584303
10923470	protein tyrosine phosphatase 4a1 | similar to protein tyrosine phosphatase 4a1 (predicted)	BC097307	Ptp4a1|RGD1566035_predicted	NM_031579	Rn.9459///Rn.9459///Rn.9459	2.06e-10	6.35e-08	10.4217	-1.01773	-0.0745815	9.26732	9.83708	9.36068	8.94333	10.2299	10.1463	9.6971	10.6562	10.6215	9.84997	10.2645	10.4615	9.19418	10.2027	9.4523	9.26504	10.1503	10.5212	9.44099	9.87847	9.64261	9.8021	10.6382	10.4841	10.2265	10.3271	8.99782	10.389	9.41767	9.26913	9.57463	9.73505	9.70317	10.2663	10.3356	10.5769		0.551042	0.499623
10928275	family with sequence similarity 126, member B	BC097998	Fam126b		Rn.149172///Rn.149172	3.49e-10	9.18e-08	8.49633	-1.02165	-0.0797998	7.35917	7.89428	7.61177	7.09173	8.08407	8.27766	7.65936	8.93723	8.72902	7.57575	8.51204	8.49306	7.4249	8.09124	7.83769	7.08761	8.65269	8.76421	7.44132	7.80984	7.55869	7.68061	8.61293	8.49387	8.46185	8.55272	7.4194	8.35762	7.59052	7.65969	7.7246	7.71445	7.7062	7.94828	8.47664	8.27434		0.579079	0.478702
10715211	cytochrome P450, subfamily IIC (mephenytoin 4-hydroxylase)	J02657	Cyp2c	NM_019184	Rn.10870///Rn.10870///Rn.10870	1.11e-06	5.29e-05	12.4162	-1.02207	-0.0582676	11.5953	12.4916	12.3395	11.5515	12.4444	12.58	11.0616	12.5628	12.4764	10.1398	12.4568	12.5092	11.3896	12.2199	12.286	11.7205	12.175	12.4147	11.8283	12.0242	12.3647	11.4842	12.3395	12.2965	12.4777	12.3687	12.0841	12.3463	10.782	12.0678	12.3197	12.4223	11.0255	12.3085	12.3209	12.2545		0.774886	0.457572
10845767	Cobl-like 1 (predicted)		Cobll1_predicted	NM_001107733	Rn.219553///Rn.219553	8.56e-14	1.41e-10	7.26561	-1.0268	0.0504196	6.28365	7.14974	6.64893	6.08084	7.30595	7.3272	6.25048	7.68145	7.59838	6.026	7.05987	7.23016	6.41385	7.33703	6.84358	5.94624	7.41389	7.12241	6.40814	6.88141	6.41245	6.38851	7.38748	7.23981	6.92423	7.39666	6.41218	7.05061	6.17777	6.32229	6.8722	6.95241	6.15569	7.21128	7.37731	7.30534		0.598503	0.468355
10903482	solute carrier family 25, member 32 (predicted)		Slc25a32_predicted			2.22e-05	0.000547087	8.73738	-1.03189	-0.383592	7.78298	7.81506	7.60352	7.49651	7.70375	8.20876	7.93353	9.02667	9.22917	7.90752	8.22069	8.43751	7.31807	8.82599	7.98627	7.11914	8.45206	8.97974	7.44648	7.64865	7.93245	7.94012	8.84405	8.55972	8.89392	7.82666	7.88537	8.28028	7.82268	7.32218	7.55236	7.82397	8.49127	8.00398	8.48949	9.10075		0.546554	0.575477
10815663	Src homology 3 domain-containing guanine nucleotide exchange factor		Sgef			3.71e-11	1.68e-08	8.1664	-1.03294	-0.0213427	6.83365	7.2623	7.38024	6.67933	8.03825	8.10013	7.39036	8.57801	8.31845	7.31838	8.29956	8.33385	7.21591	7.93253	7.85075	6.9017	8.20821	8.15566	7.06132	7.30262	7.14211	7.50398	8.12587	8.19995	7.84986	8.14998	6.97181	8.21345	7.48861	7.0755	7.50153	7.39445	7.16092	7.75962	8.05361	8.31968		0.64069	0.470171
10778647	UDP-glucose pyrophosphorylase 2	BC097369	Ugp2	NM_001024743	Rn.3415///Rn.3415///Rn.3415	2.45e-10	7.31e-08	11.2505	-1.03643	-0.105714	10.3731	11.3838	10.7247	10.2184	10.9493	11.274	9.81356	11.3348	11.439	9.73153	11.0322	11.3374	9.80442	11.1036	10.5945	10.5107	11.4807	11.2055	10.3668	11.1245	10.5879	10.4325	11.0487	11.1022	11.2634	11.3006	10.1238	11.186	10.3716	10.7743	10.7327	10.7036	10.0484	10.8674	11.26	11.1227		0.622725	0.448071
10821050	phosphatidylinositol 3-kinase, regulatory subunit, polypeptide 1 (p85 alpha)	D64045	Pik3r1	NM_013005	Rn.10599///Rn.10599///Rn.10599	3.4e-07	2.08e-05	9.48588	-1.04343	-0.112607	8.1629	8.65782	8.57484	7.75262	9.08774	9.43068	8.65335	9.5555	9.43523	8.57912	9.7705	10.0822	8.9211	9.5518	9.29933	7.70737	9.23819	9.62165	8.44586	8.39433	8.42471	8.6177	9.38412	9.52987	8.8988	9.21924	8.82825	9.61366	8.89503	8.20268	8.5001	8.52045	8.54338	8.93865	9.58152	9.30704		0.694287	0.518867
10877217	alpha-2u globulin PGCL4 | major urinary protein 4 | alpha-2u globulin PGCL3 | alpha-2u globulin PGCL2 | alpha2u globulin | alpha-2u-globulin (L type) | alpha-2u globulin PGCL1 | similar to alpha2u globulin	AB039829|AB039824|BC086943|M26836|M26838|X14552	Obp3|Mup4|LOC259244|LOC298109|LOC298111|LOC298116|LOC259246|LOC685482	NM_147215|NM_001033958|NM_198784|NM_147212|NM_203512|NM_001024248|NM_001003409|NM_147214	Rn.86413///Rn.86413///Rn.107064///Rn.86413///Rn.107064///Rn.86412///Rn.103016///Rn.195845///Rn.86422///Rn.86412///Rn.86413///Rn.103016///Rn.86422///Rn.86422///Rn.195845///Rn.195845///Rn.86412///Rn.103016///Rn.86422///Rn.86413///Rn.86413///Rn.86413///Rn.195845///Rn.86422///Rn.195845///Rn.195845///Rn.86422	0.000184774	0.00293904	11.783	-1.05279	-0.12939	10.9244	12.1281	12.1661	10.8123	11.1488	11.7166	8.9215	12.0418	11.9994	10.2417	12.1617	11.972	10.7252	11.2145	11.7366	10.7273	11.6314	11.8138	11.6193	11.8566	11.6523	11.5313	11.5185	11.5054	11.7556	11.4264	11.2018	12.071	10.065	11.3266	11.8325	11.9869	10.6667	11.6688	11.9334	11.568		0.999481	0.485255
10917116	zinc finger and BTB domain containing 16	AY781103	Zbtb16	NM_001013181	Rn.214576///Rn.214576///Rn.214576	0.048588	0.15714	7.98635	-1.05382	-0.595571	6.73107	5.7323	6.33182	6.32278	6.12562	6.313	7.42213	8.5564	9.07519	7.39115	8.18388	8.92443	6.95173	8.17275	7.99497	6.6663	7.71965	8.20029	6.39078	6.04933	6.66605	6.55694	7.59584	7.31977	7.28593	6.07857	6.09465	6.50977	6.47581	7.00783	6.63042	6.53418	9.17926	7.57455	8.42328	8.34896		1.17474	0.864886
10761162	P450 (cytochrome) oxidoreductase	M10068	Por	NM_031576	Rn.11359///Rn.11359///Rn.11359	2.91e-05	0.000685606	9.86675	-1.10263	-0.178415	8.42784	8.64251	8.41542	8.72293	8.94186	9.62757	9.27164	9.96295	9.70532	9.42564	9.95731	10.1763	8.99214	10.0104	9.34548	8.75625	9.67893	10.3041	8.61482	8.38449	8.53559	8.51622	10.0151	9.41767	9.10068	9.27205	8.56438	8.88484	8.33387	8.26518	9.48896	8.8586	9.27863	10.4716	10.7123	9.89004		0.629267	0.712938
10776209						2.67e-05	0.000638262	9.49242	-1.10344	-0.407599	8.60313	9.36656	9.5193	7.92683	8.72332	9.34492	7.45649	9.82415	9.86685	8.04649	9.41686	9.7037	8.44909	8.63224	9.13333	8.46793	9.1514	9.14641	8.83433	9.05602	9.56631	8.59983	9.19523	9.43783	9.64657	8.90712	9.29718	9.07827	7.44193	8.75086	9.6077	9.06083	8.7937	8.8348	9.48389	9.30918		0.814448	0.480399
10929842	period homolog 2 (Drosophila)	AB016532	Per2	NM_031678	Rn.25935///Rn.25935///Rn.25935	3.85e-06	0.000140176	6.66576	-1.10922	-0.131552	5.49254	6.093	5.76817	5.20703	6.16718	6.40636	5.739	6.36638	6.49015	5.45094	7.13853	7.65923	5.7548	6.60616	6.18352	5.31637	6.69634	6.62302	5.96609	5.68901	5.90343	5.88022	6.46859	6.48709	5.79691	6.19516	5.65919	5.93843	5.44183	5.44443	6.65682	6.29753	5.326	7.2311	7.48178	6.38154		0.714076	0.572624
10862818						3.87e-10	1e-07	8.45035	-1.11509	-0.141897	7.13355	8.31059	8.22937	7.59188	8.62457	8.56374	7.13611	8.62819	8.66499	6.8045	8.19151	8.38583	6.93553	8.24916	8.40742	7.67582	8.43303	8.61202	7.52435	7.83324	7.80198	7.30175	8.39566	8.094	8.50372	8.28744	7.1931	8.03551	7.64963	7.4527	8.47449	7.77506	7.62417	7.93096	8.1181	8.66036		0.671925	0.476082
10917617	neuregulin 4		Nrg4			3.73e-05	0.00082864	6.2955	-1.11975	-0.106272	5.0844	5.36213	5.22637	5.06098	5.70163	5.86192	5.10126	6.52109	6.15474	5.02969	6.20569	7.62909	5.46089	5.74443	5.45325	5.3859	6.06482	6.53797	5.42499	5.4926	5.43949	5.26961	6.62032	5.63202	5.42532	6.12291	5.08988	5.60106	4.93124	5.1168	5.7564	5.41417	5.15341	7.12108	7.28725	5.83569		0.785881	0.617554
10734882	period homolog 1 (Drosophila)	AY903228	Per1	NM_001034125	Rn.34433///Rn.34433///Rn.34433///Rn.34433	7.6e-07	3.97e-05	6.80567	-1.12072	-0.298378	5.22051	5.51344	5.58517	5.57506	6.03434	6.54719	6.20996	6.86611	6.82029	5.76276	6.99824	7.25871	5.95875	6.62146	6.26655	5.58514	6.97075	6.97511	5.57033	5.44913	5.67273	5.44259	6.75261	6.60069	6.17275	5.91036	5.14357	6.24026	5.75282	5.8033	6.39041	5.94036	6.19458	6.17146	7.12839	6.9422		0.682582	0.556131
10838130	solute carrier family 1 (glial high affinity glutamate transporter), member 2	AY044832	Slc1a2	NM_001035233|NM_017215	Rn.10240///Rn.10240///Rn.10240///Rn.10240///Rn.10240///Rn.10240///Rn.10240	1.02e-06	4.99e-05	7.7664	-1.13094	-0.0609304	6.83724	7.44793	7.03925	6.40639	7.97752	7.48817	6.89551	7.93905	8.47409	5.95183	7.49687	7.66114	6.51961	7.50609	7.61002	6.86963	8.43134	8.33075	7.19943	6.81375	6.72515	6.8433	7.40609	6.86979	7.17347	7.25884	6.31699	7.51954	6.48894	6.68917	8.03366	8.04193	6.6075	7.81385	8.05087	8.08289		0.7093	0.636885
10898359	peroxisome proliferator activated receptor alpha	M88592	Ppara	NM_013196	Rn.9753///Rn.9753///Rn.9753	9.39e-09	1.2e-06	8.92869	-1.14028	-0.279533	7.40314	8.82221	7.9333	7.87921	8.46706	8.73167	7.47258	9.10043	9.1866	8.16124	8.68025	9.00828	7.6565	8.52149	8.13663	7.88864	9.11566	9.00164	7.61014	8.10869	8.11672	7.90834	9.08194	8.93677	8.66445	8.4879	7.61895	7.95689	7.49845	8.11233	8.90271	8.80265	8.25132	8.43077	8.89076	9.00933		0.621606	0.525564
10809328	homocysteine-inducible, endoplasmic reticulum stress-inducible, ubiquitin-like domain member 1	BC061849	Herpud1	NM_053523	Rn.4028///Rn.4028///Rn.4028	7.84e-12	4.74e-09	10.3004	-1.14956	-0.0618598	9.00686	9.98501	9.63703	8.88676	10.1524	10.306	9.09384	10.4492	10.0211	9.59086	10.2232	10.5544	8.84559	10.2291	9.9108	9.07525	10.3243	10.5693	9.09414	9.79924	9.61634	9.26618	10.4654	10.1139	10.2173	10.0267	8.85449	10.3837	9.32583	9.05162	9.9586	9.58479	9.71855	9.89283	10.2037	10.4175		0.576599	0.540969
10923338	coenzyme Q10 homolog B (S. cerevisiae)	BC088273	Coq10b	NM_001009671	Rn.101706///Rn.101706///Rn.101706	1.01e-05	0.000298637	7.82263	-1.1768	-0.288386	6.47049	6.57886	6.36643	5.95671	6.59048	7.80673	7.08266	7.6541	7.37959	6.83613	8.00102	8.37837	6.63555	7.81671	7.1493	5.87612	7.54973	8.3669	6.65495	6.36761	5.99699	6.7594	7.64912	8.05185	7.01516	6.96634	6.58232	7.65897	7.14196	6.4852	6.01073	6.63731	7.2685	7.92172	8.12398	7.45846		0.749094	0.709421
10888196	ATP-binding cassette, sub-family G (WHITE), member 5	AF312714	Abcg5	NM_053754	Rn.74258///Rn.74258///Rn.74258	1.24e-13	1.88e-10	7.25102	-1.20229	1.54471	6.2438	8.09538	6.15471	6.63529	8.90705	7.3047	5.61613	9.54224	6.96101	6.09405	8.47642	7.51534	5.86893	8.55766	6.62841	6.76125	8.25014	7.77975	6.02786	7.8447	7.5066	5.80675	9.40111	6.98744	6.73859	9.10871	5.9198	8.02367	5.58776	6.20255	8.50166	8.45349	5.82055	8.89455	7.48225	7.23908		1.24121	1.17763
10771492	similar to GPI-gamma 4; GPIgamma4 (predicted)		RGD1562220_predicted			6.1e-05	0.00122486	8.09632	-1.25368	-0.0819093	6.04812	7.35262	6.82084	6.79524	7.35044	8.52626	7.37482	8.17684	7.2328	7.40434	8.71814	8.81714	6.94334	8.56945	7.41816	7.27581	8.71138	8.61279	6.31305	6.7551	7.17924	6.48503	8.11743	7.19767	8.32819	7.43359	6.756	8.38475	6.9842	6.55714	7.9575	7.55493	7.17458	6.66765	7.47527	8.58041		0.847695	0.755642
10728478	integral membrane transport protein UST5r	BC081730	Ust5r	NM_134380	Rn.81214///Rn.81214///Rn.81214	2.93e-08	2.95e-06	9.98614	-1.27727	0.147724	9.29637	10.2587	9.87419	8.50244	10.2351	10.2694	8.0862	10.3137	9.89589	7.61237	10.1889	10.152	8.62724	9.87841	9.29715	9.14271	10.035	9.97523	9.10136	9.78747	9.72647	8.66011	10.324	9.97331	10.0322	10.1639	9.6924	10.3096	8.29203	9.31084	9.81044	9.90641	8.18239	9.75606	9.6924	9.89861		0.959455	0.609857
10769361	flavin containing monooxygenase 1	M84719	Fmo1	NM_012792	Rn.867///Rn.867///Rn.867///Rn.867	6.61e-11	2.61e-08	9.83845	-1.37106	-0.0316303	8.7991	10.2642	9.54156	8.02698	9.84709	9.78454	8.37691	10.0781	10.1871	8.2325	9.43587	9.31733	8.42398	9.81638	9.38282	8.76248	10.303	10.3378	8.51571	9.19729	8.87692	8.37005	9.72943	9.52573	9.9964	10.1194	8.88298	9.67747	8.14998	8.59715	9.61771	9.76154	8.47091	9.25471	9.52563	10.033		0.78563	0.665874
10865077	leucine-rich repeats and transmembrane domains 2		Lrtm2	NM_001109430	Rn.34565///Rn.34565	5.67e-09	8.03e-07	7.00245	-1.38874	-0.119903	5.4354	6.81647	6.86085	5.66504	5.98432	6.99926	5.3698	7.04126	7.24638	5.1906	7.18464	7.51193	5.60031	6.7031	6.35419	6.0889	6.67323	6.73315	5.81991	6.30169	6.85233	6.01264	7.27554	6.90281	7.05605	7.18588	5.77389	6.40853	4.88695	6.00609	7.79059	7.09398	5.51505	7.48646	6.79115	6.7789		0.845877	0.692743
10923432	aldehyde oxidase 3	AY665586	Aox3	NM_001008527	Rn.210194///Rn.210194	1.23e-09	2.54e-07	9.68144	-1.4329	0.0385989	8.11752	9.36144	9.16482	7.5923	9.90757	9.96665	8.42575	9.95673	10.1179	8.23969	9.63346	9.61183	7.75271	9.58576	9.45913	8.06573	9.6547	9.56849	8.58278	9.27485	9.25204	8.93143	9.83482	9.73122	9.48782	10.0363	8.9654	9.71951	8.32794	8.6651	9.46285	9.47548	7.31619	9.15151	9.47122	9.49642		0.861223	0.691563
10926125	sulfotransferase family, cytosolic, 1C, member 2a | sulfotransferase family, cytosolic, 1C, member 2 | similar to Sulfotransferase K1 (rSULT1C2) (predicted)	BC092564|AJ238392	Sult1c2a|RGD1562392_predicted	NM_001013177|NM_133547	Rn.205998///Rn.22471///Rn.22471///Rn.22471///Rn.205998///Rn.22471	5.65e-10	1.37e-07	8.61934	-1.44998	0.0843857	7.21548	9.86392	8.75823	6.54479	8.79007	8.52421	7.15674	9.12249	8.5587	7.05267	8.53399	8.28138	6.95184	8.44849	8.32371	7.32829	9.14566	9.2801	7.42183	9.42039	8.02603	7.19287	8.15852	8.55909	8.82295	8.72783	7.95648	9.09237	7.34281	7.54472	8.77728	9.55249	6.32373	8.31407	8.3632	8.56505		0.988346	0.840257
10921239	sulfotransferase family, cytosolic, 1C, member 2 | sulfotransferase family, cytosolic, 1C, member 2a | similar to Sulfotransferase K1 (rSULT1C2) (predicted)	BC103636|BC081691	Sult1c2|Sult1c2a|RGD1562392_predicted	NM_133547	Rn.22471///Rn.22471///Rn.22471///Rn.22471///Rn.205998	2.61e-09	4.61e-07	8.53921	-1.45938	0.142438	7.09391	9.81318	8.79579	6.27026	8.82809	8.42549	7.38246	9.10223	8.4858	6.9468	8.49492	8.08563	6.91954	8.39128	8.21072	7.25378	9.17041	9.28265	7.24538	9.41897	8.1092	7.10798	8.08101	8.41583	8.74551	8.6289	7.88306	9.16116	7.24667	7.43374	8.70445	9.56645	6.1743	8.27679	8.31921	8.55353		1.02454	0.87739
10926098	sulfotransferase family, cytosolic, 1C, member 2 | similar to Sulfotransferase K1 (rSULT1C2) (predicted)	BC103636	Sult1c2|RGD1562392_predicted	NM_133547	Rn.22471///Rn.22471///Rn.22471///Rn.22471	3.4e-09	5.67e-07	8.5269	-1.49054	0.140806	6.94588	9.83587	8.74199	6.32222	8.85239	8.38129	7.42176	9.20502	8.44984	6.87496	8.38562	8.02479	6.88914	8.41012	8.18615	7.03138	9.13948	9.3018	7.26521	9.47371	7.9505	7.04815	8.06795	8.46649	8.73488	8.59601	7.87312	9.16083	7.22816	7.41351	8.63627	9.59726	6.12293	8.19197	8.3245	8.53165		1.04227	0.903161
10815281	CCR4 carbon catabolite repression 4-like B (S. cerevisiae)		Ccrn4lb	NM_138526	Rn.15040///Rn.15040	0.00331433	0.0251613	7.50698	-1.51753	-0.163837	5.49482	6.11805	5.44147	5.43329	5.86733	6.86324	7.50703	6.58843	6.15013	5.82156	8.91079	9.69597	6.27468	8.39568	6.86719	5.29349	8.05941	8.82712	5.30778	5.34583	5.09461	5.66333	7.54678	7.29266	6.03337	5.64599	6.76629	7.17724	6.33718	5.50476	6.14502	5.96372	6.46917	7.89663	7.55319	7.64015		1.39086	1.08552
10751190	zinc finger, DHHC domain containing 23	AB098078	Zdhhc23	NM_213627	Rn.43304///Rn.43304///Rn.43304	4.65e-13	4.69e-10	7.43958	-1.62974	-0.259262	6.37284	7.25384	7.34818	5.71194	6.78387	7.44547	5.26848	7.23808	7.41855	5.7643	7.54007	7.68527	5.94037	7.46281	7.67128	5.63144	7.05543	7.34206	6.1897	6.80373	7.06494	5.92382	7.06231	7.2362	7.31972	6.75678	6.03902	7.43107	5.61821	5.96589	7.25107	7.56213	5.29211	7.29244	7.44667	7.62271		0.831723	0.747945
10869010	zinc finger protein 189 (predicted)		Zfp189_predicted	NM_001107930	Rn.19954///Rn.19954	2.73e-08	2.83e-06	8.43805	-1.66728	-0.224187	6.23428	7.78719	7.24501	6.76668	7.77236	8.47877	7.23168	8.54757	7.37783	6.50759	8.42676	9.21773	6.57475	8.61201	7.21546	7.06032	8.17338	9.25646	6.46302	6.95839	7.36034	6.6372	8.40437	8.00323	7.94486	7.56929	6.36256	8.74754	7.38137	6.80674	7.63373	7.08078	7.22296	7.67147	8.42105	8.80444		0.908873	0.814895
10708485	NADPH oxidase 4	AB044086	Nox4	NM_053524	Rn.14744///Rn.14744///Rn.14744	4.25e-11	1.84e-08	7.63228	-1.67528	0.296085	6.51559	8.08485	7.2067	6.19004	7.26894	7.73459	5.32819	8.30443	7.88048	5.30301	8.15034	7.73451	5.72762	7.5784	7.61909	6.2092	8.32162	7.97125	6.34838	7.56339	7.56993	6.05487	7.65005	7.01983	7.54366	8.13608	6.63548	8.19911	5.35938	6.39368	7.96975	7.91192	5.41853	7.7463	7.40897	7.76494		1.0658	0.911906
10909411	ubiquitin specific peptidase 2	BC085719	Usp2	NM_053774	Rn.203590///Rn.203590///Rn.203590///Rn.203590	3.08e-10	8.33e-08	8.19796	-1.8219	-0.28299	5.99771	6.97819	6.62878	6.06755	7.4147	7.76007	7.04865	8.28754	8.30161	6.26072	8.24149	8.73779	6.76701	8.3865	7.73806	6.29807	8.30893	8.50761	6.41061	6.31162	6.63809	6.14615	7.85481	7.56469	7.82324	7.4737	5.78647	7.26518	6.28104	6.42107	7.4921	6.85539	7.02774	8.0019	8.6699	8.21879		0.956694	0.858286
10863686	camello-like 4	AF185570	Cml4	NM_022635	Rn.204804///Rn.204804	2.86e-10	8.11e-08	8.80515	-1.83001	-0.0734031	6.63362	8.07848	7.58816	6.85038	8.29967	8.29861	7.45225	8.72364	9.28572	6.5625	8.39736	9.4412	7.09233	8.22767	8.00351	7.58737	8.96189	8.97063	7.19558	7.41323	6.67064	7.23962	9.33884	8.88106	8.0064	9.37061	7.11058	8.60514	6.78042	7.13109	8.5699	8.36129	6.06593	8.66092	9.09236	8.46525		0.968077	0.935714
10895990	retinol dehydrogenase 2	U33500	Rdh2	NM_199208	Rn.94108///Rn.94108///Rn.94108	2.15e-07	1.46e-05	10.0777	-1.94979	0.00880612	8.99792	9.82362	9.53467	8.91747	9.93478	9.96822	6.50758	10.5583	10.0411	7.0037	10.4894	10.3352	9.05968	10.0689	9.90513	8.18238	9.65273	10.6419	8.18997	8.88463	9.94243	7.9777	10.3796	9.3379	9.80295	9.4322	9.13945	9.45473	6.90577	8.25039	10.4541	10.058	8.40283	10.808	10.3472	10.1471		1.31715	0.992794
10881861	period homolog 3 (Drosophila)	AB092512	Per3	NM_023978	Rn.63521///Rn.63521///Rn.63521///Rn.63521///Rn.63521	1.08e-15	4.92e-12	7.43674	-1.9657	-0.0542706	5.51819	6.88363	6.60772	5.2183	7.60947	7.74198	5.07848	7.76866	7.8864	5.28439	7.13958	7.32271	5.41573	7.18978	7.0266	5.55387	7.39814	7.28093	5.88646	6.37416	6.12328	5.89184	7.47946	7.43811	7.05112	7.68683	5.39309	6.81905	5.50378	5.70418	7.12578	6.67678	5.20422	7.35127	7.55172	7.22098		1.09964	0.830712
10875324	cytochrome P450, family 7, subfamily a, polypeptide 1	J05430	Cyp7a1	NM_012942	Rn.10737///Rn.10737///Rn.10737	2.36e-05	0.0005747	10.252	-1.98674	-0.180631	7.41948	10.4901	8.64935	7.43039	9.39384	9.4897	9.96122	9.44583	9.96037	10.0101	10.3725	10.3776	7.48126	10.8089	9.36761	7.81716	10.7948	10.326	8.7815	8.88792	8.25215	8.46222	10.6412	10.3965	9.80859	9.95234	7.51112	10.171	6.6455	7.68525	9.95019	9.46731	9.97767	9.06166	10.6503	11.0067		1.06443	1.25618
10836312	uridine phosphorylase 2 (predicted)		Upp2_predicted	NM_001106481	Rn.129633///Rn.129633	2.86e-07	1.81e-05	9.25251	-2.16209	-0.0606488	6.14174	8.50692	8.52112	7.38277	9.70861	9.48148	6.51884	9.71205	10.2258	8.07082	8.32127	8.15732	6.59877	9.0306	8.10701	7.90621	9.81376	9.52308	6.43717	8.14998	8.30616	7.38961	9.61145	8.7256	10.2845	9.72906	7.17767	8.74094	6.5176	6.61529	8.99746	8.2105	8.32859	8.05903	8.05494	9.5673		1.27243	1.12829
10733310	zinc finger protein 354A	M96548	Zfp354a	NM_052798	Rn.11049///Rn.11049///Rn.11049	5.17e-08	4.54e-06	7.93059	-2.18554	-0.120845	5.2333	6.82716	6.04896	5.26268	6.18513	7.30096	6.51872	8.58587	7.62703	6.13028	8.60214	8.66655	5.78903	8.37034	6.6344	5.84314	8.71151	8.58194	5.48489	5.88153	6.56192	5.32976	8.15243	6.98558	8.33173	6.9612	5.61636	8.23008	5.80238	5.90742	6.8466	6.85972	6.02268	6.48897	7.69611	8.2548		1.24257	1.12211
10746955	nuclear receptor subfamily 1, group D, member 1	M25804	Nr1d1	NM_001113422|NM_145775	Rn.29848///Rn.29848///Rn.29848///Rn.29848	2.86e-12	2.26e-09	8.64729	-2.27037	-0.0690792	6.55405	9.0056	9.04494	5.79071	9.247	8.68974	5.57903	8.76228	8.89539	6.75935	8.37613	8.01503	6.16718	8.73073	8.97875	5.90584	8.885	8.65316	6.71061	8.42001	7.9224	7.14939	8.24917	8.52656	8.66067	8.08851	6.3716	7.85241	6.33327	6.00723	9.06632	8.61522	7.19472	9.01265	8.83053	8.90721		1.34481	1.09556
10876707	similar to bile acid Coenzyme A: amino acid N-acyltransferase; glycine N-choloyltransferase	BC089827	LOC313220	NM_001014063	Rn.162815///Rn.162815///Rn.162815	5.36e-08	4.65e-06	9.62599	-2.27119	-0.00544216	6.18132	10.5965	10.2318	7.31602	8.90764	9.63034	7.24176	10.2208	9.69668	6.12988	10.4203	10.0456	6.48977	8.71641	9.4974	7.78261	9.41488	9.74191	8.61331	9.8939	9.67429	8.46532	9.66584	9.60164	9.53576	9.71809	7.52917	9.85771	6.91887	9.0438	10.2424	10.1316	6.54584	9.66335	9.95099	8.80507		1.69246	1.1341
10876703	similar to bile acid Coenzyme A: amino acid N-acyltransferase; glycine N-choloyltransferase	BC089827	LOC313220	NM_001014063	Rn.162815///Rn.162815///Rn.162815	4.49e-08	4.11e-06	9.89124	-2.34447	0.00637757	6.22314	10.7814	10.406	7.51386	9.16687	9.87939	7.50241	10.5558	9.96002	6.34837	10.6764	10.3481	6.63536	9.09686	9.82195	8.03325	9.71144	9.96285	8.83172	10.1319	9.90189	8.63244	9.93573	9.82999	9.89326	10.0301	7.73595	9.99175	7.05061	9.31745	10.5212	10.3786	6.73668	9.91359	10.2186	9.03776		1.73102	1.16606
10890547	dehydrogenase/reductase (SDR family) member 7	AB108671	Dhrs7	NM_001013098	Rn.119024///Rn.119024///Rn.119024	1.95e-05	0.000498121	9.80133	-2.46744	-0.0823155	8.83568	10.7594	10.2999	8.40965	7.51124	9.30251	5.87422	10.5484	9.45499	5.65611	10.4534	10.0671	7.5332	8.97085	9.81882	6.38879	9.45862	10.2333	9.06704	9.18176	10.379	8.88346	10.1207	8.88084	10.3757	9.94959	8.54665	10.4618	5.45686	7.5951	10.6532	10.4442	5.75995	9.99661	10.1315	9.96482		1.76376	1.51183
10822242	carbonic anhydrase 3	BC061980	Car3	NM_019292	Rn.1647///Rn.1647///Rn.1647	8.94e-12	5.23e-09	12.0301	-2.80667	0.00719586	9.99458	12.2935	12.2395	9.36626	12.2509	12.3807	8.25219	12.2206	12.0411	7.55153	12.3315	12.1323	9.61017	11.8783	11.9634	9.58671	11.8719	12.2886	9.8241	11.8681	12.1405	8.93864	11.711	11.5651	12.1803	12.1373	9.9436	12.0855	9.18512	10.3638	12.1121	12.1998	8.06415	11.8484	11.8783	11.7742		1.79238	1.28953
10811341	hydroxysteroid (17-beta) dehydrogenase 2	BC088134	Hsd17b2	NM_024391	Rn.10515///Rn.10515///Rn.10515	1.35e-18	1.23e-14	11.8326	-2.9685	-0.0356533	8.59067	11.9049	11.2917	8.57755	11.8476	11.6683	8.61159	11.7856	12.2139	8.46532	11.9183	12.0071	8.59901	11.5379	11.4917	8.9661	11.8249	11.7379	9.48057	11.3452	10.6016	9.6148	11.8655	11.948	11.8202	12.0429	8.79958	12.0015	9.3545	9.01434	11.5929	11.3268	8.29536	11.3485	11.6816	11.584		1.62395	1.30557
10895915	SH3 and cysteine rich domain 3 (predicted)		Stac3_predicted			3.07e-13	3.69e-10	8.62235	-3.29471	-0.883163	6.31786	7.64721	7.81831	4.80837	7.75083	8.22958	4.865	8.12609	9.05636	4.95233	8.4499	9.15272	5.10181	8.0693	8.88483	4.82374	7.70925	8.12338	5.45784	8.2512	9.29298	5.60113	7.53598	8.33261	9.16698	6.74171	6.37504	7.89634	4.98716	5.79786	8.81596	8.304	4.84353	7.37325	8.87417	8.04297		1.61181	1.50585
10706953	D site albumin promoter binding protein	BC087668	Dbp	NM_012543	Rn.11274///Rn.11274///Rn.11274///Rn.11274///Rn.11274	2.44e-18	1.48e-14	9.7649	-3.30032	-0.101193	6.22601	9.26997	9.44704	6.59797	10.0471	10.0519	6.59197	9.65508	9.94055	6.01418	9.3087	9.37835	6.54365	9.49831	9.50575	6.402	9.83694	9.59364	7.53359	8.84372	7.77626	7.16969	9.60173	9.64217	9.81625	9.91492	6.18614	9.34512	6.20849	6.32899	9.8126	9.19505	5.77235	9.76549	9.92521	9.77111		1.6435	1.52865
	Samples	Diet	Batch	Outlier
	1_235_10-28-08.CEL	etoh	1	0
	3_236_10-28-08.CEL	hf	1	1
	5_237_10-28-08.CEL	cho	1	1
	7_256_10-28-08.CEL	etoh	1	0
	9_257_10-28-08.CEL	hf	1	0
	11_258_10-28-08.CEL	cho	1	0
	1_268_11-4-08.CEL	etoh	1	0
	3_269_11-4-08.CEL	hf	1	0
	5_270_11-4-08.CEL	cho	1	0
	7_283_11-4-08.CEL	etoh	1	0
	9_284_11-4-08.CEL	hf	1	0
	11_285_11-12-08_2.CEL	cho	1	0
	1_253ctrl_10-13-09.CEL	etoh	2	0
	3_254ctrl_10-13-09.CEL	hf	2	0
	5_255ctrl_10-13-09.CEL	cho	2	1
	7_274ctrl_10-13-09.CEL	etoh	2	0
	9_275ctrl_10-13-09.CEL	hf	2	0
	11_276ctrl_10-13-09.CEL	cho	2	0
	1_325ctrl_10-20-09.CEL	etoh	2	0
	3_326ctrl_10-20-09.CEL	hf	2	1
	5_327ctrl_10-20-09.CEL	cho	2	1
	1_328ctrl_12-1-09.CEL	etoh	2	0
	2_329ctrl_12-1-09.CEL	hf	2	0
	4_330ctrl_12-1-09.CEL	cho	2	0
	2_246ctrl_1-28-10.CEL	cho	3	0
	4_245ctrl_1-28-10.CEL	hf	3	0
	6_244ctrl_1-28-10.CEL	etoh	3	0
	8_239ctrl_1-28-10.CEL	hf	3	0
	10_238ctrl_1-28-10.CEL	etoh	3	0
	12_250ctrl_1-28-10.CEL	etoh	3	0
	1_251ctrl_2-5-10.CEL	hf	3	1
	3_252ctrl_2-5-10.CEL	cho	3	1
	5_286ctrl_2-5-10.CEL	etoh	3	0
	7_287ctrl_2-5-10.CEL	hf	3	0
	9_288ctrl_2-5-10.CEL	cho	3	0
	11_240ctrl_2-5-10.CEL	cho	3	0
