# Supplementary material for: A novel comparative pattern analysis approach identifies chronic alcohol mediated dysregulation of transcriptomic dynamics during liver regeneration
Source: BMC Genomics. 2016 Mar 25;17:260. doi: 10.1186/s12864-016-2492-x (PMC4807561; doi:10.1186/s12864-016-2492-x)
Supplement: Additional file 11: Table S2. — The distribution of genes between the COMPACT groups and the WGCNA dynamic modules prior to merging in WGCNA. The column labels correspond to the module colors assigned by WGCNA. The row labels indicate the COMPACT group size, carbohydrate pattern and ethanol pattern. For example, the row label 0589-c0-10-e0-10 corresponds to a COMPACT group that contains 589 genes showing a downregulation only at 6 h time point in both the dietary groups. (XLSX 49 kb) [file 12864_2016_2492_MOESM11_ESM.xlsx]

## Sheet: compact.wgcna.dynamic-modules
	WGCNA ->	turquoise	blue	brown	yellow	green	red	black	pink	magenta	purple	greenyellow	tan	salmon	cyan	midnightblue	lightcyan
COMPACT	Total	1819	1330	720	469	438	411	249	225	136	109	105	94	71	68	59	48
0803-c010-e010	803	522	219		2	13		29	18
0645-c001-e000	645	2	7	407	42		36	6		66	59			10	9	1
0589-c0-10-e0-10	589	336	110			90		1	52
0381-c000-e010	381	241	58	4		3		4	57				2				12
0361-c000-e0-10	361	198	78	1	2	23			44						10		5
0333-c010-e000	333	94	195		3	2	1	34			1				1	2
0280-c0-1-1-e0-1-1	280	9	52		91	105	7	3		1						12
0267-c001-e001	267	1		118	10		114							24
0242-c0-10-e000	242	52	150		1	28		5	1							5
0166-c011-e010	166	6	72		1	8		68		9						2
0163-c000-e00-1	163	26	6	7	41	15	56							12
0158-c0-10-e0-1-1	158	64	46		2	46
0126-c0-1-1-e0-10	126	5	49		4	44		16		1						7
0124-c000-e001	124	8	7	3	32	2	60	1						10	1
0123-c011-e000	123		24		8		2	27		41	15					6
0123-c011-e011	123	4	24		38	17	17	16		2						5
0121-c00-1-e000	121		7	37	39	1	17	3		5	8			2		2
0089-c00-1-e00-1	89			15	30		34							10
0061-c-100-e000	61	8	18				1	6			2	18	8
0058-c001-e0-10	58	2		29					4						23
0058-c011-e001	58		1	8	14		30			2				2		1
0052-c0-1-1-e000	52		21		8			10		2						11
0050-c110-e110	50	25							2				21				2
0047-c0-1-1-e00-1	47		1		30	1	9	1		1						4
0046-c000-e0-1-1	46	21	11		1	10	1		2
0040-c100-e100	40		2					1				33	4
0037-c0-11-e0-10	37	3		6					18						10
0036-c000-e100	36	5	6	6	3		1				3	6	4				2
0036-c100-e000	36	2	6	5		1	1	1			4	12	3				1
0031-c010-e110	31	28							3
0028-c001-e011	28		2		14	1	10				1
0023-c010-e011	23	8	12			3
0020-c000-e-100	20	3	5	2	1		2					3	3				1
0020-c100-e110	20											13	4				3
0019-c0-10-e00-1	19		6		8	4	1
0019-c111-e111	19	7	5		1	2		1					3
0017-c000-e110	17	6							1								10
0016-c001-e0-11	16	1		13					1						1
0016-c010-e001	16		10		3	3
0015-c00-1-e0-1-1	15		1		9	1	4
0014-c-100-e-100	14	1					1				1	4	7
0014-c001-e010	14		5		3			2		4
0014-c111-e110	14	1	10										3
0013-c00-1-e0-10	13	1	9		2	1
0013-c011-e111	13	4	4		3	1	1
0011-c110-e010	11	9							1								1
0010-c0-10-e-1-10	10	7	1						2
0010-c100-e010	10								1				4				5
0010-c110-e111	10	5											5
0009-c00-1-e010	9	7		2
0009-c00-1-e100	9			4	1			3			1
0008-c-1-10-e0-10	8	6							1						1
0008-c-100-e0-10	8	4							1				1		1		1
0008-c-101-e000	8			4				1			3
0008-c000-e-1-10	8	6													1		1
0008-c110-e100	8	1										1	6
0007-c-1-10-e-1-10	7	3											4
0007-c-101-e0-10	7			5											2
0007-c0-1-1-e-1-1-1	7	3			1	3
0007-c000-e01-1	7	5							2
0007-c001-e0-1-1	7	6							1
0007-c10-1-e110	7			1								3			1		2
0007-c100-e00-1	7		1	2	3												1
0007-c11-1-e110	7	1										3	2				1
0006-c-1-10-e-1-1-1	6	5	1
0006-c0-1-1-e100	6							2		2	2
0006-c10-1-e100	6				3							3
0005-c-1-1-1-e-1-1-1	5	1	2			2
0005-c-1-1-1-e0-1-1	5		4			1
0005-c-1-1-1-e0-10	5	1	4
0005-c-1-10-e0-1-1	5	1	2			1			1
0005-c-100-e-1-10	5	2											3
0005-c0-1-1-e1-10	5		5
0005-c0-11-e0-11	5	1		4
0005-c000-e011	5	2	2			1
0005-c010-e01-1	5	5
0005-c011-e0-10	5			3				1			1
0005-c011-e110	5	2	3
0004-c-1-10-e000	4	2	2
0004-c0-10-e-1-1-1	4	3							1
0004-c0-11-e0-1-1	4	1							2						1
0004-c0-11-e000	4			1											3
0004-c000-e-1-1-1	4	3				1
0004-c010-e-100	4	1	2					1
0004-c010-e111	4	2	2
0004-c1-10-e000	4		3					1
0004-c1-10-e1-1-1	4	1	3
0003-c-1-10-e-100	3					1							2
0003-c-101-e001	3			2			1
0003-c-110-e010	3		3
0003-c0-1-1-e-1-10	3		3
0003-c000-e101	3	2											1
0003-c001-e-1-10	3	1		1											1
0003-c01-1-e00-1	3	1		2
0003-c01-1-e010	3								3
0003-c010-e100	3	3
0003-c1-1-1-e0-1-1	3		1		1	1
0003-c1-1-1-e1-1-1	3		2					1
0003-c1-10-e1-10	3		3
0003-c1-10-e100	3		1					1				1
0003-c1-10-e110	3											3
0003-c10-1-e0-1-1	3		1		1		1
0003-c10-1-e000	3			2							1
0003-c10-1-e11-1	3			3
0003-c110-e11-1	3	1											2
0003-c111-e010	3	1	2
0003-c111-e011	3		3
0002-c-1-1-1-e000	2		1													1
0002-c-10-1-e00-1	2				2
0002-c-10-1-e000	2	1			1
0002-c-100-e00-1	2	2
0002-c-100-e010	2		2
0002-c-110-e000	2		2
0002-c-111-e000	2		2
0002-c0-1-1-e1-11	2	1	1
0002-c0-11-e-1-10	2			1					1
0002-c00-1-e001	2		1								1
0002-c00-1-e01-1	2			1										1
0002-c00-1-e11-1	2			2
0002-c000-e-10-1	2										1		1
0002-c000-e0-11	2								1						1
0002-c000-e10-1	2				1		1
0002-c001-e00-1	2			2
0002-c001-e100	2						1				1
0002-c01-1-e01-1	2	2
0002-c010-e00-1	2	1	1
0002-c1-1-1-e000	2		1					1
0002-c1-1-1-e100	2							1			1
0002-c1-1-1-e110	2										2
0002-c10-1-e01-1	2			2
0002-c100-e0-1-1	2	1	1
0002-c100-e10-1	2		1									1
0002-c110-e000	2	2
0002-c111-e000	2		2
0001-c-1-1-1-e-1-10	1		1
0001-c-1-1-1-e010	1		1
0001-c-1-10-e-10-1	1				1
0001-c-1-11-e-1-1-1	1								1
0001-c-1-11-e-1-10	1			1
0001-c-1-11-e0-10	1														1
0001-c-1-11-e001	1			1
0001-c-10-1-e-100	1	1
0001-c-100-e-1-1-1	1	1
0001-c-100-e-10-1	1					1
0001-c-100-e0-1-1	1	1
0001-c-100-e100	1		1
0001-c-101-e-1-11	1			1
0001-c-101-e-100	1			1
0001-c-111-e-100	1		1
0001-c-111-e-111	1		1
0001-c-111-e001	1						1
0001-c-111-e010	1		1
0001-c-111-e011	1							1
0001-c0-1-1-e-100	1				1
0001-c0-1-1-e010	1			1
0001-c0-1-1-e1-1-1	1		1
0001-c0-1-1-e110	1			1
0001-c0-10-e001	1		1
0001-c0-10-e1-1-1	1		1
0001-c0-10-e100	1		1
0001-c0-11-e001	1			1
0001-c00-1-e-1-10	1		1
0001-c00-1-e-100	1			1
0001-c00-1-e1-1-1	1				1
0001-c00-1-e110	1			1
0001-c000-e-11-1	1	1
0001-c001-e-100	1			1
0001-c001-e110	1		1
0001-c01-1-e000	1			1
0001-c01-1-e11-1	1			1
0001-c01-1-e110	1								1
0001-c010-e-1-10	1										1
0001-c010-e-110	1	1
0001-c010-e0-10	1		1
0001-c011-e0-1-1	1								1
0001-c011-e100	1				1
0001-c1-1-1-e-1-1-1	1					1
0001-c1-1-1-e00-1	1				1
0001-c1-1-1-e1-10	1		1
0001-c1-1-1-e10-1	1		1
0001-c1-1-1-e11-1	1			1
0001-c1-10-e0-10	1		1
0001-c1-10-e001	1		1
0001-c1-10-e10-1	1				1
0001-c1-10-e11-1	1											1
0001-c10-1-e1-1-1	1				1
0001-c10-1-e10-1	1			1
0001-c10-1-e111	1			1
0001-c100-e0-10	1	1
0001-c100-e001	1		1
0001-c100-e111	1	1
0001-c101-e0-1-1	1								1
0001-c101-e011	1				1
0001-c11-1-e100	1	1
0001-c110-e0-1-1	1				1
0001-c110-e0-10	1	1
0001-c110-e01-1	1	1
0001-c111-e10-1	1		1
0001-c111-e100	1		1
0001-c111-e101	1												1
