# Supplementary material for: A novel comparative pattern analysis approach identifies chronic alcohol mediated dysregulation of transcriptomic dynamics during liver regeneration
Source: BMC Genomics. 2016 Mar 25;17:260. doi: 10.1186/s12864-016-2492-x (PMC4807561; doi:10.1186/s12864-016-2492-x)
Supplement: Additional file 12: Table S3. — The distribution of genes between the COMPACT groups and the WGCNA merging modules. The column labels correspond to the module colors assigned by WGCNA. The row labels indicate the COMPACT group size, carbohydrate pattern and ethanol pattern. For example, the row label 0589-c0-10-e0-10 corresponds to a COMPACT group that contains 589 genes showing a downregulation only at 6 h time point in both the dietary groups. (XLSX 47 kb) [file 12864_2016_2492_MOESM12_ESM.xlsx]

## Sheet: compact.wgcna.merged-modules
	WGCNA ->	turquoise	brown	green	cyan	lightcyan
COMPACT	Total	3398	1447	966	293	247
c010-e010	803	770		15	18
c001-e000	645	15	578	43	9
c0-10-e0-10	589	447		90	52
c000-e010	381	303	4	3	57	14
c000-e0-10	361	276	1	25	54	5
c010-e000	333	323	2	7	1
c0-1-1-e0-1-1	280	64	8	208
c001-e001	267	1	256	10
c0-10-e000	242	207		34	1
c011-e010	166	146	9	11
c000-e00-1	163	32	75	56
c0-10-e0-1-1	158	110		48
c0-1-1-e0-10	126	70	1	55
c000-e001	124	16	73	34	1
c011-e000	123	51	58	14
c011-e011	123	44	19	60
c00-1-e000	121	10	69	42
c00-1-e00-1	89		59	30
c-100-e000	61	32	3			26
c001-e0-10	58	2	29		27
c011-e001	58	1	42	15
c0-1-1-e000	52	31	2	19
c110-e110	50	25			2	23
c0-1-1-e00-1	47	2	10	35
c000-e0-1-1	46	32	1	11	2
c100-e100	40	3				37
c0-11-e0-10	37	3	6		28
c000-e100	36	11	10	3		12
c100-e000	36	9	10	1		16
c010-e110	31	28			3
c001-e011	28	2	11	15
c010-e011	23	20		3
c000-e-100	20	8	4	1		7
c100-e110	20					20
c0-10-e00-1	19	6	1	12
c111-e111	19	13		3		3
c000-e110	17	6			1	10
c001-e0-11	16	1	13		2
c010-e001	16	10		6
c00-1-e0-1-1	15	1	4	10
c-100-e-100	14	1	2			11
c001-e010	14	7	4	3
c111-e110	14	11				3
c00-1-e0-10	13	10		3
c011-e111	13	8	1	4
c110-e010	11	9			1	1
c0-10-e-1-10	10	8			2
c100-e010	10				1	9
c110-e111	10	5				5
c00-1-e010	9	7	2
c00-1-e100	9	3	5	1
c-1-10-e0-10	8	6			2
c-100-e0-10	8	4			2	2
c-101-e000	8	1	7
c000-e-1-10	8	6			1	1
c110-e100	8	1				7
c-1-10-e-1-10	7	3				4
c-101-e0-10	7		5		2
c0-1-1-e-1-1-1	7	3		4
c000-e01-1	7	5			2
c001-e0-1-1	7	6			1
c10-1-e110	7		1		1	5
c100-e00-1	7	1	2	3		1
c11-1-e110	7	1				6
c-1-10-e-1-1-1	6	6
c0-1-1-e100	6	2	4
c10-1-e100	6			3		3
c-1-1-1-e-1-1-1	5	3		2
c-1-1-1-e0-1-1	5	4		1
c-1-1-1-e0-10	5	5
c-1-10-e0-1-1	5	3		1	1
c-100-e-1-10	5	2				3
c0-1-1-e1-10	5	5
c0-11-e0-11	5	1	4
c000-e011	5	4		1
c010-e01-1	5	5
c011-e0-10	5	1	4
c011-e110	5	5
c-1-10-e000	4	4
c0-10-e-1-1-1	4	3			1
c0-11-e0-1-1	4	1			3
c0-11-e000	4		1		3
c000-e-1-1-1	4	3		1
c010-e-100	4	4
c010-e111	4	4
c1-10-e000	4	4
c1-10-e1-1-1	4	4
c-1-10-e-100	3			1		2
c-101-e001	3		3
c-110-e010	3	3
c0-1-1-e-1-10	3	3
c000-e101	3	2				1
c001-e-1-10	3	1	1		1
c01-1-e00-1	3	1	2
c01-1-e010	3				3
c010-e100	3	3
c1-1-1-e0-1-1	3	1		2
c1-1-1-e1-1-1	3	3
c1-10-e1-10	3	3
c1-10-e100	3	2				1
c1-10-e110	3					3
c10-1-e0-1-1	3	1	1	1
c10-1-e000	3		3
c10-1-e11-1	3		3
c110-e11-1	3	1				2
c111-e010	3	3
c111-e011	3	3
c-1-1-1-e000	2	1		1
c-10-1-e00-1	2			2
c-10-1-e000	2	1		1
c-100-e00-1	2	2
c-100-e010	2	2
c-110-e000	2	2
c-111-e000	2	2
c0-1-1-e1-11	2	2
c0-11-e-1-10	2		1		1
c00-1-e001	2	1	1
c00-1-e01-1	2		2
c00-1-e11-1	2		2
c000-e-10-1	2		1			1
c000-e0-11	2				2
c000-e10-1	2		1	1
c001-e00-1	2		2
c001-e100	2		2
c01-1-e01-1	2	2
c010-e00-1	2	2
c1-1-1-e000	2	2
c1-1-1-e100	2	1	1
c1-1-1-e110	2		2
c10-1-e01-1	2		2
c100-e0-1-1	2	2
c100-e10-1	2	1				1
c110-e000	2	2
c111-e000	2	2
c-1-1-1-e-1-10	1	1
c-1-1-1-e010	1	1
c-1-10-e-10-1	1			1
c-1-11-e-1-1-1	1				1
c-1-11-e-1-10	1		1
c-1-11-e0-10	1				1
c-1-11-e001	1		1
c-10-1-e-100	1	1
c-100-e-1-1-1	1	1
c-100-e-10-1	1			1
c-100-e0-1-1	1	1
c-100-e100	1	1
c-101-e-1-11	1		1
c-101-e-100	1		1
c-111-e-100	1	1
c-111-e-111	1	1
c-111-e001	1		1
c-111-e010	1	1
c-111-e011	1	1
c0-1-1-e-100	1			1
c0-1-1-e010	1		1
c0-1-1-e1-1-1	1	1
c0-1-1-e110	1		1
c0-10-e001	1	1
c0-10-e1-1-1	1	1
c0-10-e100	1	1
c0-11-e001	1		1
c00-1-e-1-10	1	1
c00-1-e-100	1		1
c00-1-e1-1-1	1			1
c00-1-e110	1		1
c000-e-11-1	1	1
c001-e-100	1		1
c001-e110	1	1
c01-1-e000	1		1
c01-1-e11-1	1		1
c01-1-e110	1				1
c010-e-1-10	1		1
c010-e-110	1	1
c010-e0-10	1	1
c011-e0-1-1	1				1
c011-e100	1			1
c1-1-1-e-1-1-1	1			1
c1-1-1-e00-1	1			1
c1-1-1-e1-10	1	1
c1-1-1-e10-1	1	1
c1-1-1-e11-1	1		1
c1-10-e0-10	1	1
c1-10-e001	1	1
c1-10-e10-1	1			1
c1-10-e11-1	1					1
c10-1-e1-1-1	1			1
c10-1-e10-1	1		1
c10-1-e111	1		1
c100-e0-10	1	1
c100-e001	1	1
c100-e111	1	1
c101-e0-1-1	1				1
c101-e011	1			1
c11-1-e100	1	1
c110-e0-1-1	1			1
c110-e0-10	1	1
c110-e01-1	1	1
c111-e10-1	1	1
c111-e100	1	1
c111-e101	1					1
