# Supplementary material for: A novel comparative pattern analysis approach identifies chronic alcohol mediated dysregulation of transcriptomic dynamics during liver regeneration
Source: BMC Genomics. 2016 Mar 25;17:260. doi: 10.1186/s12864-016-2492-x (PMC4807561; doi:10.1186/s12864-016-2492-x)
Supplement: Additional file 13: Table S4. — List of real-time PCR primers. (XLSX 36 kb) [file 12864_2016_2492_MOESM13_ESM.xlsx]

## Sheet: Sheet1
Table S4. Primers and corresponding UPL probes used for high-throughput qPCR
Gene Symbol		Genbank Accession Number	UPL Probe	Forward Primer Sequence	Reverse Primer Sequence	Product Size
Hepatic stellate cell related genes
Acta2*	NM_031004.2		82	gatctggcaccactccttct	gttggccttagggttcagc	94
Ntf3*	NM_031073.2		29	cgacgtccctggaaatagtc	tggacatcaccttgttcacct	77
S100a6	NM_053485.2		89	tgatccagaaggagctcacc	agatcatccatcagccttgc	70
Serpine1	M24067.1		74	tgctgcagctgaccacag	gagctgtgcccctctcac	84
Vcan	NM_001170559.1		20	atgacttccgctggactgac	tcttctccagcagaaaagaagc	88
Vimp	NM_173120.2		10	catccccaaaggaaaatctg	ccccttcacctgtcagag	72
Spp1	NM_012881.2		82	cggtgaaagtggctgagttt	ggctacagcatctgagtgtttg	71
Plat	NM_013151.2		55	agtgtgagctttctggctacg	ttcagccggtcagagaaga	64
Plau	NM_013085.3		44	ggaggagtatgtgtgtcctacaag	ccatgatagcaggtttttgatg	113
Reference genes
Idh3B	NM_053581.1		56	gcatgctgtcaaggaagtgtt	cacttaggtggtgctccttga	68
Mrpl16	NM_001009647.1		58	cctcccagttccaacttttg	gtgggactctttcaacaaatttaag	74
Ubqln1	NM_053747.2		40	cctgacagtaaccccacgtc	tgcaagtcctccaagtcca	72
*No intron splicing.
